# Supplementary material for: Transcription factor induced conversion of human fibroblasts towards the hair cell lineage
Source: PLoS One. 2018 Jul 6;13(7):e0200210. doi: 10.1371/journal.pone.0200210 (PMC6034836; doi:10.1371/journal.pone.0200210)
Supplement: S1 Table — (XLSX) [file pone.0200210.s001.xlsx]

## Sheet: Hoja1
Upregulated genes in fibroblasts transduced with GPA and treated with RA and EGF (P-value<0,01 FC>2)
Gene_Id	EnsemblId	Chr	logFC	PValue	padj
ATOH1	ENSG00000172238.4	chr4	-23.1115	7.92557e-31	3.35749e-28
GFI1	ENSG00000162676.11	chr1	-18.9382	1.77364e-63	7.35264e-60
CCER2	ENSG00000262484.1	chr19	-15.4762	1.54101e-45	1.75364e-42
CA7	ENSG00000168748.13	chr16	-14.9327	7.89024e-37	5.38736e-34
CBFA2T3	ENSG00000129993.14	chr16	-13.6037	2.04534e-32	9.72994e-30
ENTPD8	ENSG00000188833.9	chr9	-13.4821	6.76419e-17	9.55167e-15
PPP1R1A	ENSG00000135447.16	chr12	-13.322	1.9501e-30	7.85959e-28
POU4F3	ENSG00000091010.4	chr5	-13.2487	6.26294e-79	1.81741e-74
LRRC10B	ENSG00000204950.3	chr11	-13.0497	1.51569e-32	7.39213e-30
CNR1	ENSG00000118432.12	chr6	-12.8561	3.30981e-17	4.80228e-15
FOXJ1	ENSG00000129654.7	chr17	-12.7096	1.23989e-13	1.20738e-11
SRCIN1	ENSG00000277363.4	chr17	-12.6944	1.66458e-18	2.84139e-16
KCNJ11	ENSG00000187486.5	chr11	-12.6828	4.35975e-21	9.03668e-19
WNT10A	ENSG00000135925.8	chr2	-12.6602	3.95017e-26	1.20661e-23
RSAD2	ENSG00000134321.11	chr2	-12.3253	4.56826e-19	8.20829e-17
SMIM1	ENSG00000235169.7	chr1	-12.1453	1.07413e-15	1.33788e-13
CYP26A1	ENSG00000095596.11	chr10	-11.8642	1.07257e-21	2.33142e-19
TRPM8	ENSG00000144481.16	chr2	-11.851	1.21943e-22	2.92447e-20
NPNT	ENSG00000168743.12	chr4	-11.8094	1.58002e-22	3.75819e-20
ANKRD20A5P	ENSG00000186481.16	chr18	-11.7542	1.47194e-14	1.59378e-12
PPP1R1B	ENSG00000131771.13	chr17	-11.6633	5.38788e-18	8.36087e-16
HIST3H2BB	ENSG00000196890.4	chr1	-11.663	7.17186e-15	7.92825e-13
CLIC5	ENSG00000112782.15	chr6	-11.5089	5.81945e-12	4.50324e-10
NKD2	ENSG00000145506.13	chr5	-11.5068	1.0911e-11	8.16033e-10
MC5R	ENSG00000176136.5	chr18	-11.4887	1.05348e-10	6.90074e-09
NRARP	ENSG00000198435.3	chr9	-11.3858	2.32237e-11	1.65785e-09
EMID1	ENSG00000186998.15	chr22	-11.3827	4.26442e-17	6.14129e-15
CYP1A1	ENSG00000140465.13	chr15	-11.3795	3.50873e-32	1.65558e-29
FGF11	ENSG00000161958.10	chr17	-11.3518	2.56055e-13	2.39688e-11
USH1G	ENSG00000182040.8	chr17	-11.3503	7.52195e-18	1.14882e-15
FOXO6	ENSG00000204060.6	chr1	-11.195	5.40142e-13	4.86019e-11
MAFA	ENSG00000182759.3	chr8	-11.1788	3.45352e-12	2.77223e-10
ACPP	ENSG00000014257.15	chr3	-11.0842	1.43121e-10	9.11777e-09
CX3CL1	ENSG00000006210.6	chr16	-10.9894	1.88842e-12	1.57695e-10
SHD	ENSG00000105251.10	chr19	-10.8697	5.79276e-15	6.49024e-13
ECEL1	ENSG00000171551.11	chr2	-10.8094	4.55676e-13	4.1322e-11
MLXIPL	ENSG00000009950.15	chr7	-10.8061	7.81448e-17	1.09021e-14
EEF1A2	ENSG00000101210.10	chr20	-10.7903	2.74157e-25	7.91605e-23
CYP26B1	ENSG00000003137.8	chr2	-10.769	2.97382e-42	2.61502e-39
CHRNA3	ENSG00000080644.15	chr15	-10.7374	1.08271e-16	1.48904e-14
KCNC1	ENSG00000129159.6	chr11	-10.6969	3.17796e-29	1.21342e-26
HBD	ENSG00000223609.7	chr11	-10.6249	1.28487e-13	1.24908e-11
PRR35	ENSG00000161992.5	chr16	-10.5585	1.35319e-11	9.92862e-10
ESPN	ENSG00000187017.15	chr1	-10.5417	1.00447e-30	4.19397e-28
LGI3	ENSG00000168481.8	chr8	-10.483	2.84907e-10	1.72781e-08
FSTL4	ENSG00000053108.16	chr5	-10.4396	3.48271e-15	4.04252e-13
CCL8	ENSG00000108700.4	chr17	-10.396	9.09681e-12	6.89232e-10
ABCC8	ENSG00000006071.12	chr11	-10.2419	1.40878e-11	1.03104e-09
CCL5	ENSG00000271503.5	chr17	-10.2208	1.22415e-13	1.19606e-11
CCL1	ENSG00000108702.3	chr17	-10.2114	5.08181e-12	3.99638e-10
RPTN	ENSG00000215853.3	chr1	-10.1959	3.49385e-11	2.44304e-09
SCUBE1	ENSG00000159307.18	chr22	-10.1955	7.32366e-12	5.60743e-10
TAC1	ENSG00000006128.11	chr7	-10.1872	1.0054e-12	8.67017e-11
STEAP4	ENSG00000127954.12	chr7	-10.1687	5.7176e-12	4.4422e-10
ANKRD20A11P	ENSG00000215559.8	chr21	-10.1604	7.44026e-09	3.6165e-07
AREG	ENSG00000109321.10	chr4	-10.0811	6.24189e-14	6.32217e-12
CYP4F29P	ENSG00000228314.1	chr21	-10.0262	7.21609e-08	2.9205e-06
RCSD1	ENSG00000198771.10	chr1	-9.9538	1.20869e-13	1.18295e-11
SLC2A4	ENSG00000181856.14	chr17	-9.92448	1.66833e-10	1.05244e-08
RRAD	ENSG00000166592.11	chr16	-9.81583	1.34744e-55	2.89635e-52
CH507-9B2.1	ENSG00000277117.4	chr21	-9.79889	5.49449e-13	4.92865e-11
MERTK	ENSG00000153208.16	chr2	-9.76791	8.82347e-13	7.70057e-11
ADAM11	ENSG00000073670.13	chr17	-9.71136	5.43223e-37	3.75322e-34
KRT39	ENSG00000196859.7	chr17	-9.65523	2.80125e-12	2.28017e-10
SLC26A4-AS1	ENSG00000233705.6	chr7	-9.63607	9.75271e-09	4.63501e-07
LBP	ENSG00000129988.5	chr20	-9.58385	5.03712e-12	3.96661e-10
DIO3	ENSG00000197406.7	chr14	-9.53983	6.02699e-11	4.08631e-09
RP11-757G1.6	ENSG00000250508.1	chr11	-9.5082	1.30356e-10	8.39677e-09
AC004988.1	ENSG00000203446.2	chr7	-9.5082	1.70664e-11	1.2381e-09
KIAA1211L	ENSG00000196872.11	chr2	-9.44081	7.62828e-09	3.6986e-07
USP30-AS1	ENSG00000256262.1	chr12	-9.42216	3.95616e-09	2.01054e-07
SLCO2B1	ENSG00000137491.14	chr11	-9.40076	5.36688e-07	1.82899e-05
SLURP1	ENSG00000126233.1	chr8	-9.3444	9.5477e-07	3.10954e-05
NAT16	ENSG00000167011.8	chr7	-9.32492	3.58402e-08	1.52497e-06
KISS1R	ENSG00000116014.9	chr19	-9.27081	1.19326e-07	4.67295e-06
SBK2	ENSG00000187550.8	chr19	-9.26879	2.9482e-10	1.78234e-08
GPD1	ENSG00000167588.12	chr12	-9.22592	6.94333e-20	1.31261e-17
NEUROG2	ENSG00000178403.3	chr4	-9.20165	1.13573e-08	5.35891e-07
HIST1H2BF	ENSG00000277224.2	chr6	-9.17381	5.65707e-09	2.79183e-07
XKRX	ENSG00000182489.8	chrX	-9.15928	6.23048e-10	3.64882e-08
SCN11A	ENSG00000168356.11	chr3	-9.15328	7.94132e-09	3.84396e-07
RBM20	ENSG00000203867.7	chr10	-9.13758	2.3043e-08	1.02166e-06
FAM3B	ENSG00000183844.16	chr21	-9.13538	4.74833e-06	0.000131479
MYO7A	ENSG00000137474.19	chr11	-9.12779	1.10331e-34	6.2777e-32
MYH8	ENSG00000133020.4	chr17	-9.10805	1.23679e-08	5.80271e-07
CTD-2555A7.2	ENSG00000256982.1	chr16	-9.1066	3.58416e-09	1.83758e-07
ATP2B3	ENSG00000067842.17	chrX	-9.09108	1.61179e-25	4.77263e-23
CD52	ENSG00000169442.8	chr1	-9.07432	5.06042e-10	2.9938e-08
CD38	ENSG00000004468.12	chr4	-9.06965	1.29168e-23	3.31704e-21
SLC6A7	ENSG00000011083.8	chr5	-9.05108	1.45382e-08	6.73142e-07
RP11-830F9.7	ENSG00000261226.1	chr16	-9.01409	1.04607e-07	4.12717e-06
BAIAP3	ENSG00000007516.13	chr16	-9.00383	1.50413e-21	3.19763e-19
PRODH	ENSG00000100033.16	chr22	-8.97596	1.30328e-09	7.21051e-08
MPO	ENSG00000005381.7	chr17	-8.96627	3.38725e-09	1.74588e-07
YBX2	ENSG00000006047.12	chr17	-8.96204	2.64803e-07	9.5634e-06
RP11-794G24.1	ENSG00000256443.1	chr11	-8.9082	5.71561e-09	2.81833e-07
SLC16A10	ENSG00000112394.16	chr6	-8.87589	6.80986e-09	3.33522e-07
TNFSF18	ENSG00000120337.8	chr1	-8.87039	3.749e-55	7.50278e-52
KYNU	ENSG00000115919.14	chr2	-8.86867	3.01296e-08	1.303e-06
SLC7A4	ENSG00000099960.12	chr22	-8.86742	4.05219e-24	1.07387e-21
SERPINF2	ENSG00000167711.13	chr17	-8.84024	5.2458e-09	2.60883e-07
HID1	ENSG00000167861.15	chr17	-8.82632	6.17893e-08	2.53432e-06
C10orf91	ENSG00000180066.9	chr10	-8.80314	4.84837e-09	2.41947e-07
SBK1	ENSG00000188322.4	chr16	-8.80158	5.76229e-07	1.95342e-05
RP11-411B10.5	ENSG00000267324.1	chr18	-8.80051	7.74767e-07	2.57091e-05
CPZ	ENSG00000109625.18	chr4	-8.78785	4.6485e-07	1.60491e-05
HES2	ENSG00000069812.11	chr1	-8.75779	9.22416e-16	1.16205e-13
ABLIM2	ENSG00000163995.19	chr4	-8.74234	9.31115e-09	4.44035e-07
IHH	ENSG00000163501.6	chr2	-8.70199	1.11153e-07	4.37355e-06
CHRM4	ENSG00000180720.7	chr11	-8.65739	6.01872e-14	6.10679e-12
AKR1B10	ENSG00000198074.9	chr7	-8.65718	1.7354e-50	2.72209e-47
KCTD8	ENSG00000183783.6	chr4	-8.63889	1.84219e-07	6.93352e-06
CXCR4	ENSG00000121966.6	chr2	-8.63773	2.33666e-07	8.56433e-06
SLC17A3	ENSG00000124564.17	chr6	-8.62381	2.74652e-08	1.1994e-06
NTRK1	ENSG00000198400.11	chr1	-8.62318	1.22577e-07	4.78415e-06
RP11-1090M7.3	ENSG00000280168.1	chr17	-8.59996	5.94437e-08	2.45381e-06
RP4-784A16.4	ENSG00000232762.1	chr1	-8.59462	3.95929e-08	1.67604e-06
AKR1B15	ENSG00000227471.8	chr7	-8.55672	1.88505e-07	7.06736e-06
ZNF385C	ENSG00000187595.15	chr17	-8.5535	3.05523e-06	8.90143e-05
RP11-196G18.3	ENSG00000233030.2	chr1	-8.5362	6.2396e-08	2.55559e-06
GPR88	ENSG00000181656.6	chr1	-8.53512	2.43965e-20	4.79965e-18
ZMYND15	ENSG00000141497.13	chr17	-8.53198	1.11134e-07	4.37355e-06
HIST1H4K	ENSG00000273542.1	chr6	-8.51671	3.0034e-07	1.07135e-05
PROKR1	ENSG00000169618.6	chr2	-8.51241	4.32167e-08	1.81751e-06
WSCD1	ENSG00000179314.13	chr17	-8.50881	5.84034e-08	2.41766e-06
PNPLA5	ENSG00000100341.11	chr22	-8.4945	1.44444e-06	4.54369e-05
PITX3	ENSG00000107859.9	chr10	-8.48685	1.46057e-12	1.23387e-10
RP11-354E11.2	ENSG00000233968.6	chr10	-8.46181	1.38708e-06	4.3751e-05
RP5-998N21.4	ENSG00000234571.1	chr1	-8.451	1.1026e-06	3.54327e-05
CTA-212A2.1	ENSG00000279805.1	chr22	-8.44867	2.77135e-07	9.94687e-06
RBM11	ENSG00000185272.13	chr21	-8.44342	6.83179e-07	2.29056e-05
KLRC2	ENSG00000205809.9	chr12	-8.43941	1.47232e-06	4.62135e-05
RP5-884C9.2	ENSG00000224592.5	chr1	-8.43324	1.41824e-07	5.46912e-06
RUFY4	ENSG00000188282.12	chr2	-8.42975	1.33146e-06	4.22032e-05
CRACR2B	ENSG00000177685.16	chr11	-8.38733	1.54348e-35	9.33115e-33
OXT	ENSG00000101405.3	chr20	-8.38466	3.43802e-10	2.06769e-08
LONRF3	ENSG00000175556.16	chrX	-8.37296	1.39075e-16	1.89472e-14
HBE1	ENSG00000213931.5	chr11	-8.35483	3.43503e-07	1.21191e-05
NPPC	ENSG00000163273.3	chr2	-8.3383	7.96472e-07	2.6309e-05
SHC2	ENSG00000129946.10	chr19	-8.33475	1.43348e-06	4.51409e-05
SLITRK5	ENSG00000165300.7	chr13	-8.33055	1.70435e-07	6.46082e-06
DGKB	ENSG00000136267.13	chr7	-8.32032	8.82242e-07	2.89444e-05
RASL12	ENSG00000103710.10	chr15	-8.31783	4.04863e-06	0.000114257
SLC27A2	ENSG00000140284.10	chr15	-8.31674	7.65255e-07	2.54808e-05
CYP26C1	ENSG00000187553.8	chr10	-8.2982	2.60943e-06	7.72671e-05
TNFRSF18	ENSG00000186891.13	chr1	-8.29577	1.18786e-15	1.46681e-13
C5orf49	ENSG00000215217.6	chr5	-8.28604	2.16083e-07	7.98268e-06
CCL20	ENSG00000115009.11	chr2	-8.27837	4.67427e-07	1.61189e-05
CYP4F35P	ENSG00000265787.2	chr18	-8.25915	6.48945e-06	0.00017301
CDH23	ENSG00000107736.19	chr10	-8.25753	2.55808e-07	9.28475e-06
RP11-830F9.6	ENSG00000205018.2	chr16	-8.23752	7.58018e-07	2.52544e-05
POU4F2	ENSG00000151615.3	chr4	-8.22932	5.14293e-07	1.75887e-05
EPPK1	ENSG00000261150.2	chr8	-8.21731	2.64597e-05	0.000613519
RP11-681B3.4	ENSG00000283294.1	chr18	-8.21333	5.39767e-06	0.000146728
MAATS1	ENSG00000183833.16	chr3	-8.20266	3.27769e-07	1.16276e-05
HLF	ENSG00000108924.13	chr17	-8.18702	1.19015e-06	3.79939e-05
MAOB	ENSG00000069535.13	chrX	-8.17978	2.29582e-17	3.37324e-15
EFHC2	ENSG00000183690.12	chrX	-8.16496	4.11007e-07	1.43093e-05
AQP3	ENSG00000165272.14	chr9	-8.16404	3.39778e-45	3.7207e-42
HBQ1	ENSG00000086506.2	chr16	-8.1551	3.66496e-06	0.00010478
RP11-855O10.2	ENSG00000250230.2	chr11	-8.14724	2.34817e-06	7.02478e-05
SOX8	ENSG00000005513.9	chr16	-8.12037	2.90512e-25	8.34676e-23
RHOT1P1	ENSG00000266145.1	chr18	-8.12027	2.54682e-06	7.56061e-05
ANO9	ENSG00000185101.12	chr11	-8.11194	9.32594e-06	0.000240662
GPR62	ENSG00000180929.5	chr3	-8.1064	7.51019e-07	2.50355e-05
IL1A	ENSG00000115008.5	chr2	-8.10291	1.06956e-26	3.42951e-24
ICOSLG	ENSG00000160223.16	chr21	-8.10115	6.11514e-07	2.067e-05
DOC2B	ENSG00000272636.3	chr17	-8.06586	4.17792e-15	4.78252e-13
EFNA1	ENSG00000169242.11	chr1	-8.04572	1.33541e-11	9.82296e-10
EXOC3L4	ENSG00000205436.7	chr14	-8.04188	2.85512e-06	8.38577e-05
JPH1	ENSG00000104369.4	chr8	-8.03397	1.00323e-23	2.58775e-21
ALDOB	ENSG00000136872.17	chr9	-8.02624	1.0881e-06	3.50167e-05
SPTA1	ENSG00000163554.12	chr1	-8.02024	3.07511e-06	8.95036e-05
RP11-830F9.5	ENSG00000259881.1	chr16	-7.9706	4.2523e-06	0.000119396
GDPD4	ENSG00000178795.9	chr11	-7.94797	1.36548e-05	0.000339538
RP11-757O6.6	ENSG00000274214.1	chr18	-7.94125	4.03631e-05	0.000886324
PTGDR2	ENSG00000183134.4	chr11	-7.93945	2.47399e-23	6.24273e-21
DUSP15	ENSG00000149599.15	chr20	-7.91088	5.17111e-05	0.00110785
KRTAP5-AS1	ENSG00000233930.3	chr11	-7.87882	7.99204e-05	0.00161727
C1QTNF4	ENSG00000172247.3	chr11	-7.87074	2.5041e-05	0.000583189
KCNV1	ENSG00000164794.8	chr8	-7.8409	2.30712e-05	0.000541977
RP4-737E23.2	ENSG00000230387.2	chr20	-7.8373	2.61229e-06	7.73123e-05
METTL7B	ENSG00000170439.6	chr12	-7.83396	1.92007e-34	1.06129e-31
AKR1B10P1	ENSG00000213606.3	chr10	-7.83186	4.88008e-06	0.000134741
ARAP2	ENSG00000047365.11	chr4	-7.82929	1.3985e-05	0.000347155
CD7	ENSG00000173762.7	chr17	-7.82893	2.82555e-17	4.13064e-15
LEFTY1	ENSG00000243709.1	chr1	-7.79713	4.95932e-06	0.000136539
SYT12	ENSG00000173227.13	chr11	-7.79139	5.37027e-06	0.00014612
CMPK2	ENSG00000134326.11	chr2	-7.78706	3.0582e-15	3.60018e-13
MFNG	ENSG00000100060.17	chr22	-7.78645	7.7693e-05	0.0015766
LIF	ENSG00000128342.4	chr22	-7.77963	3.6241e-38	2.66243e-35
HTR2C	ENSG00000147246.9	chrX	-7.77799	4.63962e-06	0.000128931
KLRC3	ENSG00000205810.8	chr12	-7.77716	2.69716e-05	0.00062315
APOBEC3H	ENSG00000100298.15	chr22	-7.7597	3.24328e-05	0.000734147
FGF9	ENSG00000102678.6	chr13	-7.7577	6.48971e-06	0.00017301
CEBPA-AS1	ENSG00000267296.2	chr19	-7.73849	1.6938e-05	0.000411139
TBX21	ENSG00000073861.2	chr17	-7.71845	0.000112928	0.00217935
NLRP6	ENSG00000174885.12	chr11	-7.69664	0.000279711	0.00479858
RP11-474O21.5	ENSG00000272482.1	chr1	-7.69483	1.24989e-31	5.62326e-29
SUCNR1	ENSG00000198829.6	chr3	-7.68612	1.29949e-16	1.77874e-14
CITF22-49E9.3	ENSG00000278869.1	chr22	-7.67816	2.66156e-05	0.000616888
RP11-411A19.5	ENSG00000281974.1	chr10	-7.67766	6.64077e-06	0.000176551
RP4-669P10.20	ENSG00000281538.1	chr22	-7.66934	1.15208e-05	0.000291216
RP11-100G15.10	ENSG00000236717.2	chr9	-7.66543	2.09565e-05	0.000499077
RP11-404P21.1	ENSG00000259036.1	chr14	-7.65802	7.63018e-05	0.00155217
RP11-21A7A.4	ENSG00000256481.1	chr11	-7.65371	6.63242e-05	0.0013767
ANO5	ENSG00000171714.10	chr11	-7.65164	1.24298e-05	0.000311211
CTD-2020K17.4	ENSG00000233483.2	chr17	-7.64838	1.67764e-05	0.000407898
NFAM1	ENSG00000235568.6	chr22	-7.64738	7.20085e-06	0.000189617
IDO1	ENSG00000131203.12	chr8	-7.64532	7.25441e-06	0.000190941
AVP	ENSG00000101200.5	chr20	-7.64403	0.000312626	0.00528514
RP11-284F21.9	ENSG00000272068.1	chr1	-7.62133	4.58285e-05	0.000992074
NHLH2	ENSG00000177551.5	chr1	-7.60658	3.20192e-05	0.000727602
ASCL5	ENSG00000232237.3	chr1	-7.60374	9.60751e-06	0.00024705
RP11-310H4.1	ENSG00000223475.1	chr7	-7.59942	1.20166e-05	0.000302432
IL1B	ENSG00000125538.11	chr2	-7.59556	1.37801e-10	8.8371e-09
AANAT	ENSG00000129673.9	chr17	-7.57398	1.07127e-05	0.000272212
SLC22A18AS	ENSG00000254827.5	chr11	-7.56337	6.96464e-05	0.0014359
HABP2	ENSG00000148702.14	chr10	-7.55834	1.3496e-05	0.000336023
AC010091.1	ENSG00000233491.7	chr7	-7.55198	3.88869e-05	0.000859764
KRT23	ENSG00000108244.16	chr17	-7.55064	8.56071e-19	1.48754e-16
OAS1	ENSG00000089127.12	chr12	-7.53165	3.75424e-24	9.99472e-22
HSD11B2	ENSG00000176387.6	chr16	-7.52521	3.56642e-18	5.7178e-16
RP11-155D18.13	ENSG00000280422.1	chr3	-7.51186	1.38945e-05	0.000345055
USP2	ENSG00000036672.15	chr11	-7.49981	2.2545e-35	1.34891e-32
TESC	ENSG00000088992.17	chr12	-7.49497	0.000326375	0.00548244
INSM1	ENSG00000173404.4	chr20	-7.49081	4.8168e-05	0.00103827
C2CD4C	ENSG00000183186.7	chr19	-7.49081	4.81773e-05	0.00103827
PALD1	ENSG00000107719.8	chr10	-7.48701	7.20438e-05	0.00147903
IGLV1-50	ENSG00000211645.2	chr22	-7.48312	0.00011283	0.00217841
SULT2B1	ENSG00000088002.11	chr19	-7.46166	0.000140778	0.00262543
RP11-310H4.3	ENSG00000231394.1	chr7	-7.45425	3.89908e-05	0.00086075
RP11-286N22.16	ENSG00000279878.1	chr11	-7.45077	7.2108e-05	0.00147982
IP6K3	ENSG00000161896.11	chr6	-7.44738	3.55675e-19	6.43062e-17
RGR	ENSG00000148604.13	chr10	-7.44394	0.000107282	0.00208867
TMIE	ENSG00000181585.3	chr3	-7.42349	1.87057e-14	2.003e-12
USH1C	ENSG00000006611.15	chr11	-7.42191	0.000131811	0.00248213
AC018696.4	ENSG00000230964.1	chr2	-7.41349	0.000388562	0.00636134
CFHR1	ENSG00000244414.6	chr1	-7.39169	4.57891e-05	0.000991589
MDK	ENSG00000110492.15	chr11	-7.37773	9.02066e-11	5.99693e-09
TLL1	ENSG00000038295.7	chr4	-7.37608	4.58823e-05	0.000992868
ADH1C	ENSG00000248144.5	chr4	-7.3597	8.00984e-05	0.00161862
MRGPRE	ENSG00000184350.9	chr11	-7.34769	0.000553393	0.00856917
MTUS1	ENSG00000129422.14	chr8	-7.33679	4.79879e-12	3.78922e-10
SH3TC1	ENSG00000125089.16	chr4	-7.33164	1.67152e-11	1.21566e-09
MMP7	ENSG00000137673.8	chr11	-7.33149	3.60713e-13	3.3177e-11
SLC17A7	ENSG00000104888.9	chr19	-7.31655	1.09901e-21	2.37111e-19
SERPINB13	ENSG00000197641.11	chr18	-7.31227	0.000195722	0.00351613
PARD6A	ENSG00000102981.9	chr16	-7.31184	4.56904e-15	5.2097e-13
C6orf223	ENSG00000181577.15	chr6	-7.30445	5.23441e-05	0.00112058
RP11-352D13.6	ENSG00000261634.3	chr15	-7.29967	8.12875e-05	0.00163994
SOHLH1	ENSG00000165643.10	chr9	-7.294	0.000134616	0.00252593
RHOT1P2	ENSG00000203616.2	chr21	-7.28193	0.000505462	0.00794354
SHISA8	ENSG00000234965.2	chr22	-7.28193	0.000506969	0.00796507
RNU6ATAC18P	ENSG00000221340.1	chr1	-7.2556	6.10812e-05	0.00127839
EFCAB12	ENSG00000172771.11	chr3	-7.2556	6.10528e-05	0.00127825
SKOR1	ENSG00000188779.10	chr15	-7.25021	5.02054e-05	0.00107838
TNNT3	ENSG00000130595.16	chr11	-7.24917	0.000131063	0.0024695
LAMA5	ENSG00000130702.14	chr20	-7.24075	5.23786e-52	8.68542e-49
DUSP9	ENSG00000130829.17	chrX	-7.24006	0.000318446	0.00537101
CBLN2	ENSG00000141668.9	chr18	-7.22985	9.86208e-05	0.00194568
LOXHD1	ENSG00000167210.16	chr18	-7.22106	5.44387e-05	0.00115944
FOXA1	ENSG00000129514.5	chr14	-7.21757	1.12574e-13	1.10925e-11
RP11-197N18.8	ENSG00000280381.1	chr12	-7.21367	0.000120275	0.00229922
ST8SIA4	ENSG00000113532.12	chr5	-7.20868	8.8323e-05	0.0017682
RNF223	ENSG00000237330.2	chr1	-7.20432	0.000120076	0.00229667
ELMOD1	ENSG00000110675.12	chr11	-7.19645	7.57766e-38	5.36323e-35
LCN12	ENSG00000184925.11	chr9	-7.19516	0.000262676	0.00454665
TMEM191B	ENSG00000278558.4	chr22	-7.18703	0.0006231	0.0094692
HES6	ENSG00000144485.10	chr2	-7.17491	1.72811e-25	5.09107e-23
INHBC	ENSG00000175189.3	chr12	-7.17211	6.71317e-05	0.00139048
RDH16	ENSG00000139547.7	chr12	-7.16656	7.17073e-05	0.00147368
RTN4RL2	ENSG00000186907.7	chr11	-7.15698	7.96433e-24	2.06351e-21
RP11-263K4.5	ENSG00000258170.1	chr12	-7.15495	0.000134293	0.00252232
WDR49	ENSG00000174776.10	chr3	-7.15032	0.00019262	0.00346532
ANKK1	ENSG00000170209.4	chr11	-7.14915	0.000440338	0.00706549
CTD-3137H5.1	ENSG00000268199.2	chr19	-7.147	7.37023e-05	0.00150668
U3	ENSG00000202268.2	chr3	-7.14584	0.000329496	0.00552686
MMP28	ENSG00000271447.5	chr17	-7.14559	7.34208e-05	0.00150198
RP11-379F4.8	ENSG00000271778.1	chr3	-7.13783	0.000178411	0.00323678
HNRNPA1P27	ENSG00000233680.4	chrX	-7.13414	0.000107522	0.0020921
FGR	ENSG00000000938.12	chr1	-7.13414	0.00010753	0.0020921
NR0B1	ENSG00000169297.7	chrX	-7.13148	1.10737e-21	2.37152e-19
KLRC4-KLRK1	ENSG00000255819.7	chr12	-7.12491	0.000205409	0.0036681
CLCN1	ENSG00000188037.10	chr7	-7.11715	8.474e-05	0.00170234
AC013474.4	ENSG00000235128.1	chr2	-7.11715	8.47914e-05	0.00170278
ALDH3A1	ENSG00000108602.17	chr17	-7.11439	3.81275e-13	3.49023e-11
C1orf106	ENSG00000163362.10	chr1	-7.1069	0.000124014	0.00235981
RP11-21A7A.2	ENSG00000256824.1	chr11	-7.10537	0.000136501	0.00255469
TNFRSF4	ENSG00000186827.10	chr1	-7.09907	0.000215247	0.00382496
RP11-723O4.9	ENSG00000261159.1	chr3	-7.09834	9.99993e-05	0.00196868
DGCR9	ENSG00000273032.1	chr22	-7.09687	9.63312e-05	0.00190357
CCDC27	ENSG00000162592.9	chr1	-7.09413	0.000324054	0.00544819
HEYL	ENSG00000163909.7	chr1	-7.09103	6.22903e-32	2.86916e-29
RP11-1260E13.4	ENSG00000262061.5	chr17	-7.07755	0.000163959	0.00301224
PCSK6	ENSG00000140479.16	chr15	-7.07065	1.72612e-49	2.63629e-46
EPN3	ENSG00000049283.17	chr17	-7.06521	4.65831e-13	4.21113e-11
CTC-359M8.1	ENSG00000250025.2	chr5	-7.05447	0.000212813	0.00378982
SEC14L6	ENSG00000214491.8	chr22	-7.04592	0.000240283	0.00420292
GRIN1	ENSG00000176884.14	chr9	-7.0359	0.000113216	0.00218296
KIF1A	ENSG00000130294.14	chr2	-7.02829	0.000142092	0.00264754
RP11-425D17.2	ENSG00000273989.1	chr12	-7.02673	0.000153084	0.0028385
GTF2IRD1P1	ENSG00000230583.6	chr7	-7.02514	0.000167355	0.00306687
DUSP8	ENSG00000184545.10	chr11	-7.02038	1.91767e-14	2.04588e-12
FLJ31104	ENSG00000227908.3	chr5	-7.00827	0.000126746	0.00240234
RP11-134F2.7	ENSG00000283390.1	chr3	-7.00056	0.000153879	0.00285051
ST8SIA5	ENSG00000101638.13	chr18	-6.99826	1.07739e-21	2.33314e-19
TPD52	ENSG00000076554.15	chr8	-6.99737	0.00017994	0.00326264
CES3	ENSG00000172828.12	chr16	-6.99505	1.3407e-11	9.84939e-10
RP3-406P24.5	ENSG00000279926.1	chr6	-6.98792	0.00016487	0.00302706
BHLHA15	ENSG00000180535.3	chr7	-6.98548	1.39008e-07	5.37123e-06
CMKLR1	ENSG00000174600.13	chr12	-6.97117	2.47369e-15	2.9359e-13
AC005237.4	ENSG00000225521.1	chr2	-6.96739	0.000211796	0.00377403
RP11-175P13.3	ENSG00000257489.6	chr12	-6.96571	0.000234176	0.00411596
SATB1-AS1	ENSG00000228956.8	chr3	-6.95876	0.000377348	0.00620577
CPA5	ENSG00000158525.15	chr7	-6.95293	0.000157516	0.00290793
Y_RNA	ENSG00000202533.1	chr5	-6.94247	0.000441488	0.00707612
FAM19A3	ENSG00000184599.13	chr1	-6.93751	8.32841e-13	7.29044e-11
BEND4	ENSG00000188848.15	chr4	-6.9156	0.000190134	0.0034259
RARRES1	ENSG00000118849.9	chr3	-6.90689	2.12262e-47	2.67806e-44
CDKN1C	ENSG00000129757.12	chr11	-6.89005	6.30285e-21	1.27902e-18
RP5-940J5.3	ENSG00000255966.1	chr12	-6.88388	0.000224243	0.00396442
RP11-545D22.1	ENSG00000280331.1	chr11	-6.88388	0.000224257	0.00396442
LINC01277	ENSG00000229017.6	chr6	-6.88388	0.000224663	0.00396918
CXCL10	ENSG00000169245.5	chr4	-6.88051	0.000253492	0.00441005
RP11-98D18.3	ENSG00000249602.1	chr1	-6.87162	0.000416336	0.00674565
OR52N4	ENSG00000181074.3	chr11	-6.86836	0.000287381	0.00492143
SYT7	ENSG00000011347.9	chr11	-6.86184	4.76552e-59	1.38288e-55
RP11-118B18.3	ENSG00000283376.1	chr17	-6.84857	0.000630253	0.00956787
SMIM10L2A	ENSG00000178947.8	chrX	-6.84715	4.30198e-07	1.49416e-05
SEMA3E	ENSG00000170381.12	chr7	-6.84452	1.07195e-12	9.20304e-11
PEBP4	ENSG00000134020.7	chr8	-6.84073	0.000444121	0.00710655
RP11-432J24.3	ENSG00000234311.1	chr10	-6.83884	0.000502602	0.00790501
LLGL2	ENSG00000073350.13	chr17	-6.82863	2.9867e-08	1.29261e-06
RP11-1148O4.1	ENSG00000266876.1	chr17	-6.82347	0.000269838	0.00465119
LSP1	ENSG00000130592.14	chr11	-6.81984	7.90856e-16	1.01099e-13
PRDM12	ENSG00000130711.3	chr9	-6.81289	0.000392657	0.00642657
GBP1P1	ENSG00000225492.6	chr1	-6.80013	0.000326175	0.00548225
LRRC74B	ENSG00000187905.10	chr22	-6.79313	0.00029485	0.00503597
TDO2	ENSG00000151790.8	chr4	-6.78531	1.35178e-30	5.52489e-28
CFAP65	ENSG00000181378.13	chr2	-6.78066	0.000422069	0.00681901
RP3-326I13.1	ENSG00000224294.1	chrX	-6.78066	0.000422274	0.00681901
EMILIN3	ENSG00000183798.4	chr20	-6.77877	0.000467075	0.00742698
JAG2	ENSG00000184916.8	chr14	-6.77348	2.89063e-15	3.40982e-13
AC010980.2	ENSG00000237732.9	chr2	-6.77313	0.000476475	0.00756584
LLNLR-260G6.1	ENSG00000275162.1	chr19	-6.76937	0.000406657	0.00661467
RP11-204L24.2	ENSG00000265451.1	chr2	-6.75503	0.000357963	0.00593066
PCSK2	ENSG00000125851.9	chr20	-6.74767	0.000467855	0.00743712
CHRDL2	ENSG00000054938.15	chr11	-6.73512	2.32831e-12	1.91399e-10
CD300LB	ENSG00000178789.8	chr17	-6.73046	0.000404968	0.00659274
AC011997.1	ENSG00000222017.1	chr2	-6.71392	0.000507528	0.00796738
MESP1	ENSG00000166823.5	chr15	-6.71197	4.80856e-11	3.29875e-09
PRAM1	ENSG00000133246.11	chr19	-6.70198	0.000563071	0.00868659
RP11-61A14.1	ENSG00000258122.1	chr16	-6.6962	0.000464809	0.0073968
CTC-250P20.2	ENSG00000251467.1	chr5	-6.69433	0.000447282	0.00715122
RP3-395M20.12	ENSG00000272449.1	chr1	-6.68905	2.17943e-10	1.35136e-08
RP11-3K24.1	ENSG00000241157.1	chr17	-6.68878	0.000432717	0.00695581
GJD4	ENSG00000177291.3	chr10	-6.68694	0.000442223	0.00708398
IGFN1	ENSG00000163395.16	chr1	-6.68345	1.9544e-12	1.62737e-10
IGFBP2	ENSG00000115457.9	chr2	-6.67415	6.21286e-28	2.17214e-25
PACSIN1	ENSG00000124507.10	chr6	-6.65671	2.09255e-15	2.52485e-13
CACNA1I	ENSG00000100346.17	chr22	-6.65163	0.000495987	0.00781369
HIST2H2AA4	ENSG00000272196.2	chr1	-6.65163	0.000496149	0.00781411
AP000347.4	ENSG00000234353.2	chr22	-6.61928	0.000570733	0.00877447
SKAP1	ENSG00000141293.15	chr17	-6.61735	0.000565952	0.00871945
MIR3189	ENSG00000264175.1	chr19	-6.61543	0.000570168	0.00877044
RP11-665C16.6	ENSG00000258413.1	chr14	-6.61155	0.000602328	0.00920414
ICAM1	ENSG00000090339.8	chr19	-6.59187	2.32092e-22	5.3452e-20
RP11-936I5.1	ENSG00000266998.1	chr17	-6.58026	0.000651696	0.00985218
RP11-111J6.2	ENSG00000260331.1	chr2	-6.57829	0.000649199	0.00981697
TRPM2	ENSG00000142185.16	chr21	-6.57631	0.000659356	0.00994982
GGTA1P	ENSG00000204136.10	chr9	-6.56506	5.00642e-11	3.41858e-09
EFNA3	ENSG00000143590.13	chr1	-6.54982	2.74566e-13	2.5619e-11
EDNRB	ENSG00000136160.14	chr13	-6.52707	1.13786e-22	2.74018e-20
HOXD1	ENSG00000128645.13	chr2	-6.51808	2.82783e-12	2.29858e-10
SMTNL1	ENSG00000214872.8	chr11	-6.51463	2.70516e-10	1.6457e-08
CHRNA1	ENSG00000138435.15	chr2	-6.50508	2.24956e-06	6.75064e-05
NELL2	ENSG00000184613.10	chr12	-6.50417	1.53584e-11	1.11839e-09
MAL2	ENSG00000147676.13	chr8	-6.48846	3.3476e-07	1.18322e-05
FAM49A	ENSG00000197872.11	chr2	-6.47924	1.78758e-40	1.42118e-37
PADI2	ENSG00000117115.12	chr1	-6.47584	6.62e-18	1.01911e-15
RPS6KL1	ENSG00000198208.11	chr14	-6.46784	3.24203e-22	7.37873e-20
FEV	ENSG00000163497.2	chr2	-6.41672	9.84862e-11	6.48791e-09
ANXA10	ENSG00000109511.11	chr4	-6.40289	5.66532e-10	3.33467e-08
ADSSL1	ENSG00000185100.10	chr14	-6.38149	1.0736e-22	2.59619e-20
IFIH1	ENSG00000115267.5	chr2	-6.35489	1.34873e-28	4.95419e-26
ZNF385A	ENSG00000161642.17	chr12	-6.32529	1.44907e-26	4.54592e-24
CITED4	ENSG00000179862.6	chr1	-6.32237	7.44675e-32	3.40305e-29
HERC5	ENSG00000138646.8	chr4	-6.31442	3.07066e-15	3.60753e-13
RP11-284F21.10	ENSG00000272405.1	chr1	-6.29404	2.96994e-10	1.79362e-08
REM2	ENSG00000139890.9	chr14	-6.28216	1.82132e-09	9.82376e-08
PDE4C	ENSG00000105650.21	chr19	-6.27587	5.90665e-15	6.60509e-13
RHPN1	ENSG00000158106.13	chr8	-6.25652	3.44802e-14	3.58625e-12
FAM182B	ENSG00000175170.14	chr20	-6.24864	3.57828e-08	1.52476e-06
TM7SF2	ENSG00000149809.14	chr11	-6.23774	2.85229e-26	8.80524e-24
MGAT4A	ENSG00000071073.12	chr2	-6.21854	9.75792e-09	4.63501e-07
RP11-299G20.5	ENSG00000279970.1	chr15	-6.1604	3.18524e-10	1.91965e-08
SCG2	ENSG00000171951.4	chr2	-6.14814	2.51311e-42	2.2439e-39
BANK1	ENSG00000153064.11	chr4	-6.14439	1.00367e-15	1.2581e-13
SMIM5	ENSG00000204323.5	chr17	-6.14303	3.22277e-08	1.38857e-06
BMP8A	ENSG00000183682.7	chr1	-6.13507	7.57289e-09	3.67481e-07
FER1L4	ENSG00000088340.15	chr20	-6.1109	1.98339e-13	1.89325e-11
RP11-161M6.2	ENSG00000260807.6	chr16	-6.10889	1.00201e-14	1.09931e-12
SEMA6B	ENSG00000167680.15	chr19	-6.09903	6.44353e-15	7.1778e-13
TP73	ENSG00000078900.14	chr1	-6.09636	3.57469e-07	1.25736e-05
PTP4A3	ENSG00000184489.11	chr8	-6.09262	1.82591e-21	3.86752e-19
RP11-154P18.2	ENSG00000233765.1	chr9	-6.05097	5.85899e-07	1.98505e-05
DLL4	ENSG00000128917.6	chr15	-6.04427	2.11557e-11	1.51957e-09
IFI44L	ENSG00000137959.15	chr1	-6.04358	2.10901e-25	6.18184e-23
CARNS1	ENSG00000172508.10	chr11	-6.04006	1.82596e-09	9.83965e-08
TNFSF10	ENSG00000121858.10	chr3	-6.00657	3.79953e-16	5.02308e-14
KCNT1	ENSG00000107147.12	chr9	-6.00622	4.10863e-10	2.44316e-08
BATF2	ENSG00000168062.9	chr11	-5.99984	2.51691e-15	2.9811e-13
RP11-465B22.3	ENSG00000217801.9	chr1	-5.97734	1.33615e-08	6.23864e-07
OASL	ENSG00000135114.12	chr12	-5.97026	2.69614e-14	2.83471e-12
RPLP0P2	ENSG00000243742.5	chr11	-5.96951	5.04072e-16	6.54471e-14
LHX6	ENSG00000106852.15	chr9	-5.94085	9.78941e-07	3.17934e-05
RP1-102K2.8	ENSG00000268812.3	chr22	-5.93034	1.49518e-08	6.90339e-07
GDF7	ENSG00000143869.6	chr2	-5.92883	2.54858e-07	9.25608e-06
EPGN	ENSG00000182585.9	chr4	-5.92685	7.37718e-27	2.40533e-24
RTN4R	ENSG00000040608.13	chr22	-5.92458	1.48831e-17	2.21479e-15
BRINP1	ENSG00000078725.12	chr9	-5.90847	4.57564e-47	5.53243e-44
PPL	ENSG00000118898.15	chr16	-5.90599	1.00296e-25	3.0317e-23
MGP	ENSG00000111341.9	chr12	-5.88358	4.52668e-19	8.15885e-17
FLRT3	ENSG00000125848.9	chr20	-5.881	5.28692e-36	3.33519e-33
MX1	ENSG00000157601.13	chr21	-5.85397	1.01328e-27	3.45928e-25
RARB	ENSG00000077092.18	chr3	-5.83917	4.22535e-30	1.65694e-27
DDN	ENSG00000181418.7	chr12	-5.83842	6.6801e-07	2.24359e-05
GBP4	ENSG00000162654.8	chr1	-5.82631	2.15792e-25	6.29344e-23
GNAZ	ENSG00000128266.8	chr22	-5.81474	9.9184e-20	1.85688e-17
RP11-299G20.2	ENSG00000259172.1	chr15	-5.81286	8.97816e-09	4.29568e-07
IFI6	ENSG00000126709.14	chr1	-5.78398	2.37915e-19	4.41146e-17
ABCA3	ENSG00000167972.13	chr16	-5.78331	2.81635e-31	1.24773e-28
LINC00475	ENSG00000225511.6	chr9	-5.76898	5.02192e-32	2.35046e-29
HIST1H4E	ENSG00000276966.2	chr6	-5.75422	1.30646e-09	7.22126e-08
BCAN	ENSG00000132692.18	chr1	-5.74999	1.80839e-08	8.1931e-07
C1QL4	ENSG00000186897.4	chr12	-5.74118	6.25679e-06	0.000167725
CA11	ENSG00000063180.8	chr19	-5.72711	1.47554e-12	1.24471e-10
HIST3H2A	ENSG00000181218.5	chr1	-5.70809	4.98535e-24	1.30331e-21
SPINT2	ENSG00000167642.12	chr19	-5.69072	8.87542e-19	1.53762e-16
ACHE	ENSG00000087085.13	chr7	-5.68851	2.18295e-10	1.3521e-08
IFI27	ENSG00000165949.12	chr14	-5.67503	1.61744e-15	1.96384e-13
HTRA3	ENSG00000170801.9	chr4	-5.66935	1.97939e-44	2.05139e-41
MIAT	ENSG00000225783.6	chr22	-5.65901	5.76236e-28	2.03921e-25
SCN7A	ENSG00000136546.13	chr2	-5.64448	1.01665e-11	7.65283e-10
MLNR	ENSG00000102539.5	chr13	-5.62018	9.14166e-06	0.000236012
RNF208	ENSG00000212864.3	chr9	-5.61997	1.44626e-13	1.39895e-11
TNFSF13B	ENSG00000102524.11	chr13	-5.61647	2.9964e-19	5.46862e-17
PRR36	ENSG00000183248.11	chr19	-5.61443	4.34064e-06	0.000121523
SIGLEC1	ENSG00000088827.12	chr20	-5.60584	2.86922e-07	1.02791e-05
JUP	ENSG00000173801.16	chr17	-5.59862	2.69598e-46	3.19319e-43
SRPK3	ENSG00000184343.10	chrX	-5.59079	8.91015e-23	2.17277e-20
TNFAIP2	ENSG00000185215.8	chr14	-5.58309	2.51432e-24	6.75572e-22
SLC47A2	ENSG00000180638.17	chr17	-5.58021	4.59205e-08	1.91871e-06
LGALS9	ENSG00000168961.16	chr17	-5.57259	3.53091e-10	2.11698e-08
PKIB	ENSG00000135549.14	chr6	-5.56942	1.33434e-12	1.13218e-10
SLC16A6	ENSG00000108932.11	chr17	-5.56701	3.45136e-07	1.21619e-05
CPNE4	ENSG00000196353.11	chr3	-5.5503	6.57699e-08	2.67678e-06
RTP4	ENSG00000136514.2	chr3	-5.5092	1.99206e-14	2.12134e-12
CACNA2D2	ENSG00000007402.11	chr3	-5.49952	8.45511e-14	8.41697e-12
ADAMTSL2	ENSG00000197859.9	chr9	-5.48644	1.35546e-07	5.25498e-06
DHRS3	ENSG00000162496.8	chr1	-5.47759	5.8843e-45	6.32421e-42
SNCG	ENSG00000173267.13	chr10	-5.4554	2.10841e-29	8.1037e-27
RAB26	ENSG00000167964.12	chr16	-5.44138	5.68179e-12	4.4203e-10
CFAP61	ENSG00000089101.17	chr20	-5.44093	8.99427e-09	4.29984e-07
CDK5R2	ENSG00000171450.5	chr2	-5.43135	8.26532e-06	0.000214917
LRRC73	ENSG00000204052.4	chr6	-5.42094	1.90036e-11	1.36837e-09
NAT8L	ENSG00000185818.7	chr4	-5.41842	7.19287e-10	4.16204e-08
CDH5	ENSG00000179776.17	chr16	-5.41836	1.54435e-07	5.9318e-06
TMCC3	ENSG00000057704.11	chr12	-5.40978	1.70091e-11	1.23549e-09
CDX1	ENSG00000113722.16	chr5	-5.40922	1.0191e-10	6.69068e-09
APOL3	ENSG00000128284.19	chr22	-5.40648	8.27291e-35	4.80135e-32
CTC-1337H24.4	ENSG00000275484.1	chr11	-5.40577	1.69067e-06	5.22478e-05
LINC01088	ENSG00000249307.5	chr4	-5.3898	4.40589e-11	3.02967e-09
ETNPPL	ENSG00000164089.8	chr4	-5.38534	2.35225e-08	1.04098e-06
RP5-1120P11.1	ENSG00000237686.6	chr6	-5.38233	2.11921e-07	7.85394e-06
LINC01021	ENSG00000250337.5	chr5	-5.37936	1.18662e-24	3.26388e-22
PLN	ENSG00000198523.5	chr6	-5.37366	2.40586e-12	1.97216e-10
UNC13A	ENSG00000130477.15	chr19	-5.36931	1.25216e-10	8.11064e-09
ARHGAP9	ENSG00000123329.17	chr12	-5.36657	9.8684e-12	7.44776e-10
CYSRT1	ENSG00000197191.4	chr9	-5.35982	1.73996e-10	1.09288e-08
RXFP1	ENSG00000171509.15	chr4	-5.35919	3.31556e-07	1.17404e-05
KCNH2	ENSG00000055118.14	chr7	-5.3586	7.10751e-06	0.000187244
MTSS1	ENSG00000170873.18	chr8	-5.35828	2.64606e-18	4.38769e-16
SH2B2	ENSG00000160999.10	chr7	-5.33029	1.46071e-17	2.17931e-15
KLHL41	ENSG00000239474.6	chr2	-5.30644	9.46935e-16	1.18955e-13
ZDHHC15	ENSG00000102383.13	chrX	-5.30514	9.63615e-10	5.4775e-08
KANK3	ENSG00000186994.11	chr19	-5.30321	5.34937e-07	1.8241e-05
LA16c-352F7.1	ENSG00000278716.1	chr16	-5.30269	1.47409e-05	0.00036436
HLA-F	ENSG00000204642.13	chr6	-5.29851	1.16951e-12	9.99632e-11
COL22A1	ENSG00000169436.16	chr8	-5.27997	6.07442e-12	4.68804e-10
GADL1	ENSG00000144644.14	chr3	-5.27407	1.07288e-06	3.45927e-05
CDH3	ENSG00000062038.13	chr16	-5.24305	5.8668e-05	0.0012377
WNT4	ENSG00000162552.14	chr1	-5.23884	9.0486e-08	3.59941e-06
CD79A	ENSG00000105369.9	chr19	-5.22858	5.56532e-09	2.74889e-07
SLC2A5	ENSG00000142583.17	chr1	-5.22567	2.74832e-10	1.66845e-08
FOXS1	ENSG00000179772.7	chr20	-5.22181	5.8796e-08	2.43044e-06
CHRD	ENSG00000090539.15	chr3	-5.21713	4.22192e-18	6.69475e-16
LOXL4	ENSG00000138131.3	chr10	-5.21075	3.49189e-15	4.04509e-13
TTC39A	ENSG00000085831.15	chr1	-5.20757	4.28397e-14	4.43189e-12
CD1D	ENSG00000158473.6	chr1	-5.207	1.0028e-06	3.255e-05
LRRN1	ENSG00000175928.5	chr3	-5.2046	8.17933e-14	8.15642e-12
LAMA3	ENSG00000053747.15	chr18	-5.1995	2.03015e-30	8.12577e-28
P2RY1	ENSG00000169860.6	chr3	-5.18812	1.57482e-13	1.51572e-11
MFSD4A	ENSG00000174514.12	chr1	-5.17218	1.79125e-08	8.1218e-07
FBXO2	ENSG00000116661.9	chr1	-5.1658	3.70205e-10	2.21045e-08
TEX15	ENSG00000133863.6	chr8	-5.16396	4.18702e-10	2.48468e-08
CCL7	ENSG00000108688.11	chr17	-5.15703	2.9677e-07	1.05992e-05
GUCY1A2	ENSG00000152402.10	chr11	-5.15489	2.02966e-18	3.41436e-16
RP1-159A19.4	ENSG00000237429.1	chr1	-5.14877	1.22906e-08	5.77579e-07
LMNTD2	ENSG00000185522.8	chr11	-5.14707	2.32442e-06	6.96092e-05
FAM84A	ENSG00000162981.13	chr2	-5.13749	1.2393e-14	1.34944e-12
CTSH	ENSG00000103811.15	chr15	-5.12789	1.27552e-26	4.02323e-24
EXOC3L1	ENSG00000179044.15	chr16	-5.09699	1.34235e-10	8.62748e-09
ETV7	ENSG00000010030.13	chr6	-5.09244	1.04087e-09	5.8821e-08
ARVCF	ENSG00000099889.13	chr22	-5.07459	6.98883e-16	8.99358e-14
TMEM52	ENSG00000178821.12	chr1	-5.06825	3.73713e-07	1.30973e-05
ENTPD2	ENSG00000054179.11	chr9	-5.06693	4.27357e-06	0.000119877
CYTH4	ENSG00000100055.20	chr22	-5.0577	5.22625e-06	0.000142603
EGR2	ENSG00000122877.14	chr10	-5.04188	2.3353e-11	1.66504e-09
HES4	ENSG00000188290.10	chr1	-5.04072	8.54069e-10	4.89799e-08
SPOCK2	ENSG00000107742.12	chr10	-5.03411	2.38474e-08	1.0533e-06
TEC	ENSG00000135605.12	chr4	-5.03297	2.97182e-06	8.68457e-05
P2RY2	ENSG00000175591.11	chr11	-5.02957	6.91391e-10	4.02067e-08
CACNA1G	ENSG00000006283.17	chr17	-5.02109	1.08994e-30	4.51835e-28
SH3BP1	ENSG00000100092.20	chr22	-5.01674	3.01008e-26	9.24319e-24
H19	ENSG00000130600.16	chr11	-5.00184	1.56849e-07	6.00807e-06
MYO15B	ENSG00000266714.6	chr17	-4.99807	3.23344e-15	3.79109e-13
SEPP1	ENSG00000250722.5	chr5	-4.99601	3.91242e-15	4.49634e-13
SCN5A	ENSG00000183873.15	chr3	-4.99458	3.23793e-06	9.37257e-05
PRR5	ENSG00000186654.20	chr22	-4.98734	9.85343e-22	2.14986e-19
NANOS1	ENSG00000188613.6	chr10	-4.98718	1.92231e-10	1.19833e-08
KHK	ENSG00000138030.12	chr2	-4.98512	3.58084e-09	1.8375e-07
RP3-322G13.7	ENSG00000234832.1	chr20	-4.94899	6.56263e-05	0.00136319
CCL2	ENSG00000108691.9	chr17	-4.94106	3.39718e-18	5.47673e-16
AGT	ENSG00000135744.7	chr1	-4.93717	1.95676e-10	1.21851e-08
CRHBP	ENSG00000145708.10	chr5	-4.92302	2.55231e-11	1.81296e-09
RARRES3	ENSG00000133321.10	chr11	-4.92233	1.04549e-14	1.14485e-12
RP11-143A12.3	ENSG00000250198.1	chr5	-4.91337	0.000122689	0.00233997
C15orf48	ENSG00000166920.11	chr15	-4.913	1.79998e-12	1.50649e-10
NINJ1	ENSG00000131669.9	chr9	-4.91176	5.16515e-21	1.05553e-18
SYTL5	ENSG00000147041.11	chrX	-4.91087	2.88963e-11	2.03773e-09
PPP1R16B	ENSG00000101445.9	chr20	-4.91024	6.18858e-08	2.53649e-06
LONRF2	ENSG00000170500.12	chr2	-4.90506	1.43072e-07	5.5136e-06
PTGER1	ENSG00000160951.3	chr19	-4.90103	2.17653e-11	1.55757e-09
HLA-G	ENSG00000204632.11	chr6	-4.90086	8.50456e-09	4.09609e-07
TMOD1	ENSG00000136842.13	chr9	-4.90001	2.26938e-05	0.000535181
SECTM1	ENSG00000141574.7	chr17	-4.89665	4.18292e-24	1.10347e-21
EREG	ENSG00000124882.3	chr4	-4.87838	5.23039e-12	4.09105e-10
SNCB	ENSG00000074317.10	chr5	-4.87628	0.000127758	0.00241757
NPR1	ENSG00000169418.9	chr1	-4.87608	1.54227e-09	8.43398e-08
MMP11	ENSG00000099953.9	chr22	-4.86345	9.36824e-25	2.60146e-22
CTD-2562J17.6	ENSG00000279117.1	chr11	-4.86166	5.79721e-13	5.16031e-11
RP11-54O7.18	ENSG00000273443.1	chr1	-4.85425	9.18425e-05	0.00182794
P2RX6	ENSG00000099957.16	chr22	-4.8499	2.39045e-15	2.84876e-13
ATXN2-AS	ENSG00000258099.1	chr12	-4.84558	1.18128e-05	0.00029782
ATG9B	ENSG00000181652.18	chr7	-4.84329	7.80675e-06	0.000204366
SPEF1	ENSG00000101222.12	chr20	-4.83993	5.09846e-10	3.01323e-08
NDP	ENSG00000124479.8	chrX	-4.8313	1.23329e-07	4.80726e-06
NGEF	ENSG00000066248.14	chr2	-4.83068	2.1637e-11	1.55031e-09
ELMO1	ENSG00000155849.15	chr7	-4.82822	1.34082e-08	6.25542e-07
RGS16	ENSG00000143333.6	chr1	-4.82255	3.23681e-12	2.61272e-10
VAV3	ENSG00000134215.15	chr1	-4.81272	1.93439e-12	1.61302e-10
GAL	ENSG00000069482.6	chr11	-4.80108	2.12708e-40	1.66824e-37
RP11-34A14.3	ENSG00000230928.1	chr10	-4.7994	2.33746e-07	8.56433e-06
C5orf56	ENSG00000197536.10	chr5	-4.78941	1.67448e-20	3.31679e-18
HAS3	ENSG00000103044.10	chr16	-4.78751	1.94656e-18	3.28409e-16
SLC37A1	ENSG00000160190.13	chr21	-4.78449	4.45725e-08	1.86911e-06
NLGN4Y-AS1	ENSG00000228787.1	chrY	-4.78141	6.26427e-05	0.00130871
RP11-800A3.4	ENSG00000260401.1	chr11	-4.77674	6.24213e-09	3.07272e-07
RASL11A	ENSG00000122035.6	chr13	-4.77048	3.2815e-13	3.03745e-11
CFAP58-AS1	ENSG00000231233.1	chr10	-4.76859	3.00408e-11	2.11587e-09
TUBA4A	ENSG00000127824.13	chr2	-4.76821	2.45159e-23	6.21323e-21
CCDC88B	ENSG00000168071.21	chr11	-4.76231	2.80088e-11	1.97996e-09
ALS2CL	ENSG00000178038.16	chr3	-4.75482	2.17774e-18	3.65288e-16
TYMP	ENSG00000025708.13	chr22	-4.75376	7.0466e-28	2.44888e-25
FGL2	ENSG00000127951.6	chr7	-4.74937	3.24149e-18	5.2403e-16
RP11-532F6.3	ENSG00000272463.1	chr6	-4.73657	3.90139e-09	1.98444e-07
ZP1	ENSG00000149506.11	chr11	-4.73451	2.51402e-05	0.000585028
SLC12A7	ENSG00000113504.20	chr5	-4.73347	3.43121e-18	5.51626e-16
MIR1199	ENSG00000141854.8	chr19	-4.72596	7.38298e-11	4.9536e-09
ZIC2	ENSG00000043355.11	chr13	-4.71889	5.8158e-08	2.40922e-06
VGF	ENSG00000128564.6	chr7	-4.71736	4.85674e-19	8.67294e-17
COL26A1	ENSG00000160963.13	chr7	-4.70287	1.84987e-05	0.000445891
TJP3	ENSG00000105289.14	chr19	-4.70257	9.22289e-07	3.0156e-05
ANK1	ENSG00000029534.19	chr8	-4.70111	1.4363e-25	4.2748e-23
LDB3	ENSG00000122367.19	chr10	-4.69161	3.48349e-09	1.7923e-07
RP11-983P16.4	ENSG00000257337.6	chr12	-4.6786	7.4277e-19	1.30236e-16
CTC-378H22.2	ENSG00000259436.1	chr19	-4.67561	3.6529e-05	0.000815945
CASZ1	ENSG00000130940.14	chr1	-4.67546	8.96463e-13	7.81202e-11
TMEFF2	ENSG00000144339.11	chr2	-4.67506	1.13015e-10	7.378e-09
UNC5B-AS1	ENSG00000237512.6	chr10	-4.67043	1.56737e-08	7.18526e-07
SERPINB9P1	ENSG00000230438.6	chr6	-4.66878	1.04852e-10	6.87603e-09
SCX	ENSG00000260428.2	chr8	-4.66144	2.11648e-12	1.75728e-10
C3AR1	ENSG00000171860.4	chr12	-4.65226	1.24693e-09	6.93601e-08
NEURL1	ENSG00000107954.10	chr10	-4.64902	2.75952e-08	1.20417e-06
ISG20	ENSG00000172183.14	chr15	-4.64809	1.45869e-10	9.28265e-09
KIAA1671	ENSG00000197077.13	chr22	-4.6449	5.6219e-21	1.14484e-18
USP2-AS1	ENSG00000245248.7	chr11	-4.64398	2.56744e-09	1.35337e-07
OMP	ENSG00000254550.1	chr11	-4.64379	2.76652e-05	0.000636386
ALPK3	ENSG00000136383.6	chr15	-4.64228	1.70947e-12	1.43371e-10
CHST13	ENSG00000180767.9	chr3	-4.64034	0.000101575	0.00199311
MMRN2	ENSG00000173269.13	chr10	-4.63471	2.58781e-22	5.93631e-20
AF127577.13	ENSG00000279390.1	chr21	-4.6345	0.000125496	0.00238331
CD82	ENSG00000085117.11	chr11	-4.63391	5.38249e-38	3.85659e-35
EGLN3	ENSG00000129521.13	chr14	-4.62273	2.36884e-08	1.04707e-06
AC068499.10	ENSG00000268650.3	chr19	-4.61374	3.41971e-05	0.000769562
RP1-34B20.4	ENSG00000217275.2	chr6	-4.60179	0.000196124	0.0035207
IL1RAPL1	ENSG00000169306.9	chrX	-4.59602	2.16279e-05	0.000513802
FGFR4	ENSG00000160867.14	chr5	-4.59569	5.46385e-12	4.26217e-10
LINC01597	ENSG00000205611.4	chr20	-4.59318	9.39727e-05	0.00186682
NOXA1	ENSG00000188747.8	chr9	-4.58921	2.26855e-08	1.00657e-06
ACTBL2	ENSG00000169067.3	chr5	-4.58792	3.91484e-05	0.000863244
TCTEX1D4	ENSG00000188396.3	chr1	-4.58306	7.36436e-09	3.58863e-07
HERC6	ENSG00000138642.14	chr4	-4.57827	4.23737e-21	8.81449e-19
ATP6V0E2	ENSG00000171130.17	chr7	-4.57624	3.40754e-15	3.96319e-13
NPTX2	ENSG00000106236.3	chr7	-4.57134	6.81102e-15	7.57262e-13
CSPG5	ENSG00000114646.9	chr3	-4.56485	5.27192e-07	1.7998e-05
APOL1	ENSG00000100342.20	chr22	-4.55825	1.96435e-22	4.59698e-20
CECR6	ENSG00000183307.3	chr22	-4.55061	1.94397e-08	8.7527e-07
PRSS50	ENSG00000206549.12	chr3	-4.54085	0.00063671	0.00965617
ROPN1L	ENSG00000145491.11	chr5	-4.54024	6.4972e-05	0.00135114
TREH	ENSG00000118094.11	chr11	-4.52544	5.29467e-09	2.62863e-07
SFRP4	ENSG00000106483.11	chr7	-4.52123	2.71957e-08	1.18942e-06
BCL2L11	ENSG00000153094.21	chr2	-4.51986	1.72242e-27	5.84585e-25
FITM1	ENSG00000139914.6	chr14	-4.51754	0.00012599	0.00239036
KL	ENSG00000133116.7	chr13	-4.51063	8.54562e-05	0.00171435
AC034220.3	ENSG00000233006.6	chr5	-4.50925	6.87369e-05	0.00142018
HCN4	ENSG00000138622.3	chr15	-4.50143	1.57613e-06	4.90215e-05
LRRN2	ENSG00000170382.11	chr1	-4.49772	9.40449e-10	5.35106e-08
BMP2	ENSG00000125845.6	chr20	-4.49443	5.58218e-22	1.23184e-19
CASC1	ENSG00000118307.18	chr12	-4.49358	5.88898e-05	0.00124058
ITPKA	ENSG00000137825.10	chr15	-4.4849	4.95809e-14	5.075e-12
CNGB3	ENSG00000170289.12	chr8	-4.48166	5.41628e-05	0.00115464
BST2	ENSG00000130303.12	chr19	-4.47705	5.44736e-15	6.12691e-13
MMP23B	ENSG00000189409.13	chr1	-4.47515	0.000557764	0.00862536
RP11-643M14.1	ENSG00000259251.2	chr15	-4.47073	0.000142349	0.00265132
CYP21A2	ENSG00000231852.6	chr6	-4.46715	0.000112788	0.00217833
HIST2H2BE	ENSG00000184678.10	chr1	-4.46512	3.04655e-19	5.53351e-17
RP11-506K6.4	ENSG00000272320.1	chr6	-4.46308	6.105e-05	0.00127825
ADGRB1	ENSG00000181790.10	chr8	-4.45986	2.13881e-08	9.54111e-07
CKB	ENSG00000166165.12	chr14	-4.45291	7.75779e-11	5.18708e-09
TPPP3	ENSG00000159713.10	chr16	-4.44724	2.19442e-15	2.64227e-13
TF	ENSG00000091513.14	chr3	-4.44221	3.88767e-05	0.000859764
DNAAF3	ENSG00000167646.13	chr19	-4.43562	7.19386e-05	0.00147739
RP11-379F4.4	ENSG00000240207.6	chr3	-4.42472	1.75466e-10	1.10092e-08
PDGFB	ENSG00000100311.16	chr22	-4.42444	8.37536e-13	7.32049e-11
HIST1H2AE	ENSG00000277075.2	chr6	-4.42416	2.64164e-09	1.3887e-07
TMC6	ENSG00000141524.15	chr17	-4.42397	4.88425e-06	0.000134767
DRD2	ENSG00000149295.13	chr11	-4.4237	3.11287e-06	9.04664e-05
PTCHD4	ENSG00000244694.7	chr6	-4.42207	1.29758e-12	1.10422e-10
EPHB6	ENSG00000106123.11	chr7	-4.41851	3.79969e-11	2.64416e-09
FABP3	ENSG00000121769.7	chr1	-4.41761	2.44812e-12	2.0033e-10
TFEC	ENSG00000105967.15	chr7	-4.40543	8.08904e-05	0.00163348
PPM1J	ENSG00000155367.15	chr1	-4.40135	1.15663e-10	7.51707e-09
AC093627.8	ENSG00000242611.2	chr7	-4.3927	9.5354e-05	0.00188811
BEGAIN	ENSG00000183092.16	chr14	-4.39268	1.76417e-08	8.01151e-07
MELTF	ENSG00000163975.11	chr3	-4.38119	8.05387e-16	1.02505e-13
ATRNL1	ENSG00000107518.16	chr10	-4.37768	5.09186e-06	0.000139394
CHDH	ENSG00000016391.10	chr3	-4.37577	2.52068e-10	1.5448e-08
SMKR1	ENSG00000240204.2	chr7	-4.36973	3.38523e-07	1.19579e-05
HIST1H3H	ENSG00000278828.1	chr6	-4.3679	1.79176e-09	9.69135e-08
SCARF1	ENSG00000074660.15	chr17	-4.35105	1.18958e-08	5.59934e-07
SEZ6	ENSG00000063015.19	chr17	-4.34976	0.000110181	0.00213437
STOX1	ENSG00000165730.14	chr10	-4.34722	1.41212e-07	5.44914e-06
CMYA5	ENSG00000164309.14	chr5	-4.34238	1.17984e-26	3.76231e-24
NFE2	ENSG00000123405.13	chr12	-4.34053	5.04235e-06	0.0001383
TACSTD2	ENSG00000184292.6	chr1	-4.33461	3.38582e-15	3.95394e-13
TBC1D10C	ENSG00000175463.11	chr11	-4.33267	6.00992e-06	0.00016178
TNFRSF10C	ENSG00000173535.13	chr8	-4.33062	9.31567e-13	8.06946e-11
RP11-486A14.2	ENSG00000257252.5	chr12	-4.33039	0.000124948	0.00237447
THSD7A	ENSG00000005108.15	chr7	-4.32936	2.15118e-07	7.95212e-06
ODF3B	ENSG00000177989.13	chr22	-4.32301	1.63475e-09	8.90021e-08
SEMA3G	ENSG00000010319.6	chr3	-4.32138	4.33568e-09	2.18618e-07
ABHD8	ENSG00000127220.5	chr19	-4.31468	5.15374e-18	8.04052e-16
HIST1H2BC	ENSG00000180596.7	chr6	-4.31411	3.81424e-16	5.03107e-14
HIST1H4H	ENSG00000158406.4	chr6	-4.31403	8.09433e-14	8.08556e-12
RP3-395M20.8	ENSG00000238164.6	chr1	-4.31251	8.036e-06	0.000210029
KIAA1755	ENSG00000149633.11	chr20	-4.31099	4.36025e-16	5.69945e-14
CELSR2	ENSG00000143126.7	chr1	-4.30866	2.61501e-10	1.59755e-08
PDZD7	ENSG00000186862.17	chr10	-4.30667	2.14794e-07	7.9452e-06
VWCE	ENSG00000167992.12	chr11	-4.30421	2.7035e-19	4.96528e-17
LINC00623	ENSG00000226067.6	chr1	-4.304	0.000153549	0.00284623
DMRTA1	ENSG00000176399.3	chr9	-4.30309	3.70541e-06	0.000105766
RP5-1054A22.4	ENSG00000277829.1	chr20	-4.29445	6.48666e-06	0.00017301
RP11-159D12.3	ENSG00000280233.1	chr17	-4.29088	0.000167819	0.0030744
ISG15	ENSG00000187608.8	chr1	-4.28941	1.28847e-13	1.25048e-11
CHADL	ENSG00000100399.15	chr22	-4.28417	1.54331e-09	8.43398e-08
GRM4	ENSG00000124493.13	chr6	-4.28253	1.44162e-17	2.15637e-15
CLSTN3	ENSG00000139182.13	chr12	-4.28192	9.23037e-16	1.16205e-13
KRR1P1	ENSG00000237672.1	chr13	-4.27599	0.000303948	0.00516703
CYP2S1	ENSG00000167600.13	chr19	-4.27586	6.83338e-05	0.00141286
C4A	ENSG00000244731.7	chr6	-4.27573	1.34427e-10	8.63021e-09
CACNA1H	ENSG00000196557.11	chr16	-4.27056	1.20046e-05	0.000302261
INPP5J	ENSG00000185133.13	chr22	-4.27025	1.73914e-07	6.57552e-06
SLC40A1	ENSG00000138449.10	chr2	-4.26246	3.63438e-11	2.53825e-09
NRCAM	ENSG00000091129.19	chr7	-4.26116	7.44523e-14	7.46284e-12
AC241585.1	ENSG00000281571.1	chr1	-4.25827	0.000175501	0.00319196
IGF2	ENSG00000167244.18	chr11	-4.2574	2.66197e-07	9.59583e-06
FAM89B	ENSG00000176973.7	chr11	-4.25108	7.95363e-15	8.7591e-13
IL1RN	ENSG00000136689.18	chr2	-4.24527	5.34456e-07	1.82353e-05
ISYNA1	ENSG00000105655.18	chr19	-4.24514	3.81892e-13	3.49037e-11
RP1-140A9.1	ENSG00000231050.1	chr1	-4.24015	1.48105e-05	0.000365457
BCL6B	ENSG00000161940.10	chr17	-4.2375	1.02159e-05	0.000261075
SLC38A11	ENSG00000169507.9	chr2	-4.23599	0.000305628	0.00518799
RCOR2	ENSG00000167771.5	chr11	-4.23355	6.52352e-22	1.4287e-19
ANGPTL4	ENSG00000167772.11	chr19	-4.22652	5.30204e-27	1.74838e-24
PTPRH	ENSG00000080031.9	chr19	-4.21617	6.35511e-08	2.5974e-06
CSF3	ENSG00000108342.12	chr17	-4.21241	0.000614542	0.00936264
RP3-510D11.4	ENSG00000281937.1	chr1	-4.21229	4.21944e-05	0.00092027
SLC26A4	ENSG00000091137.11	chr7	-4.21197	1.03022e-07	4.07295e-06
ARHGAP44	ENSG00000006740.16	chr17	-4.20996	7.85026e-19	1.36819e-16
AC022007.5	ENSG00000206567.9	chr3	-4.2096	3.09249e-12	2.50319e-10
HLA-DOB	ENSG00000241106.6	chr6	-4.20742	0.000393821	0.00644018
AC116366.6	ENSG00000234290.2	chr5	-4.20338	1.91514e-08	8.62959e-07
FBXL16	ENSG00000127585.11	chr16	-4.20333	2.91145e-06	8.53393e-05
TNXB	ENSG00000168477.17	chr6	-4.20311	4.47921e-15	5.11732e-13
BICDL1	ENSG00000135127.11	chr12	-4.20305	2.42811e-06	7.24526e-05
HLA-B	ENSG00000234745.9	chr6	-4.20247	3.83316e-12	3.05584e-10
TMEM158	ENSG00000249992.1	chr3	-4.19745	8.49287e-16	1.0762e-13
MAFB	ENSG00000204103.3	chr20	-4.19667	4.87876e-31	2.11305e-28
THPO	ENSG00000090534.17	chr3	-4.19465	3.10246e-06	9.02119e-05
RP11-247C2.2	ENSG00000248540.2	chr15	-4.1934	0.000304569	0.00517303
OAS2	ENSG00000111335.12	chr12	-4.19261	2.94088e-24	7.86543e-22
TGFB3	ENSG00000119699.7	chr14	-4.19151	1.64666e-22	3.90069e-20
ACSL5	ENSG00000197142.10	chr10	-4.18932	1.1593e-14	1.26709e-12
LRRC25	ENSG00000175489.9	chr19	-4.18767	0.000293289	0.00501373
GPR179	ENSG00000277399.4	chr17	-4.1741	0.000257092	0.00446331
TNFRSF14	ENSG00000157873.17	chr1	-4.17297	2.28086e-19	4.24277e-17
ARHGAP20	ENSG00000137727.12	chr11	-4.16162	4.01776e-11	2.78257e-09
LINC00957	ENSG00000235314.1	chr7	-4.16142	3.34494e-08	1.43376e-06
BDKRB2	ENSG00000168398.6	chr14	-4.15864	5.02619e-22	1.12627e-19
PDE2A	ENSG00000186642.15	chr11	-4.15571	2.08061e-09	1.10681e-07
SOX9	ENSG00000125398.5	chr17	-4.15298	6.87409e-33	3.53055e-30
CHMP4BP1	ENSG00000258469.1	chr14	-4.14122	0.000527477	0.00822935
ABCA17P	ENSG00000238098.8	chr16	-4.12673	1.20316e-05	0.000302677
SBK3	ENSG00000231274.5	chr19	-4.12451	2.99757e-06	8.7554e-05
PHYHIP	ENSG00000168490.13	chr8	-4.1236	2.73455e-11	1.93543e-09
RHBDL1	ENSG00000103269.13	chr16	-4.11992	1.56939e-07	6.00807e-06
ENPP5	ENSG00000112796.9	chr6	-4.11446	0.000502873	0.00790714
CD14	ENSG00000170458.13	chr5	-4.11105	2.90121e-10	1.75759e-08
CCDC141	ENSG00000163492.14	chr2	-4.10619	0.000429798	0.00691932
RP11-288L9.4	ENSG00000225886.3	chr1	-4.10272	6.19293e-06	0.000166244
RP4-794I6.4	ENSG00000277287.1	chr20	-4.09399	1.44726e-08	6.70885e-07
ROR1-AS1	ENSG00000223949.6	chr1	-4.08632	4.51282e-06	0.000125798
MPZ	ENSG00000158887.15	chr1	-4.08464	1.15363e-10	7.50599e-09
CHI3L1	ENSG00000133048.12	chr1	-4.08406	5.55397e-06	0.000150695
ARRB1	ENSG00000137486.16	chr11	-4.08371	8.0945e-21	1.61993e-18
ATF3	ENSG00000162772.16	chr1	-4.07476	5.26096e-19	9.36596e-17
IRF1	ENSG00000125347.13	chr5	-4.07154	2.81018e-22	6.42105e-20
SERPINI1	ENSG00000163536.12	chr3	-4.06775	1.24769e-09	6.93601e-08
TCHH	ENSG00000159450.12	chr1	-4.06582	1.10161e-10	7.19981e-09
RP11-273G15.2	ENSG00000247317.3	chr8	-4.06348	1.08552e-08	5.13449e-07
BHMT2	ENSG00000132840.9	chr5	-4.06054	6.01447e-32	2.79249e-29
NHLRC4	ENSG00000257108.1	chr16	-4.05742	9.41766e-07	3.07236e-05
TECRP1	ENSG00000235043.3	chr4	-4.05605	0.00043835	0.00703944
RP11-131M11.2	ENSG00000278997.1	chr1	-4.05368	0.000428649	0.00690466
RP11-241F15.1	ENSG00000248583.1	chr4	-4.05296	3.28162e-05	0.00074136
MAP1LC3C	ENSG00000197769.5	chr1	-4.05251	3.64565e-06	0.000104279
GRIN2C	ENSG00000161509.13	chr17	-4.05008	4.71997e-07	1.62571e-05
OSR1	ENSG00000143867.6	chr2	-4.04266	4.78665e-23	1.18719e-20
P2RX6P	ENSG00000206145.8	chr22	-4.0321	0.000487821	0.00771015
PECAM1	ENSG00000261371.5	chr17	-4.0293	0.000393025	0.00642897
RP11-122G18.12	ENSG00000283696.1	chr1	-4.02918	4.06265e-05	0.00089076
ARHGEF3	ENSG00000163947.11	chr3	-4.0234	5.75106e-33	3.00698e-30
LRRN4CL	ENSG00000177363.4	chr11	-4.01938	4.76377e-22	1.07161e-19
SUSD2	ENSG00000099994.10	chr22	-4.01911	1.64258e-18	2.8121e-16
AKR1C2	ENSG00000151632.17	chr10	-4.01861	2.33913e-31	1.04428e-28
DNASE1L2	ENSG00000167968.12	chr16	-4.01403	2.18201e-05	0.00051752
SLC52A1	ENSG00000132517.14	chr17	-4.0105	8.23071e-07	2.7095e-05
PRR7	ENSG00000131188.11	chr5	-4.00547	4.57158e-13	4.13917e-11
IL9RP3	ENSG00000226942.2	chr16	-4.00393	3.11992e-05	0.000709804
SLC15A3	ENSG00000110446.10	chr11	-4.00352	9.30451e-20	1.74759e-17
CRYBA2	ENSG00000163499.11	chr2	-4.00254	1.14295e-06	3.65675e-05
CTD-2017C7.2	ENSG00000259088.1	chr14	-3.99643	3.5524e-05	0.000795411
ICAM5	ENSG00000105376.4	chr19	-3.99579	3.13672e-12	2.53546e-10
PLIN4	ENSG00000167676.4	chr19	-3.99383	1.34428e-08	6.2665e-07
WFIKKN1	ENSG00000127578.6	chr16	-3.99286	8.36355e-06	0.000217179
CXCL16	ENSG00000161921.14	chr17	-3.97691	2.85634e-11	2.01671e-09
BIRC3	ENSG00000023445.13	chr11	-3.97497	2.20142e-16	2.9575e-14
XXYLT1-AS2	ENSG00000230266.1	chr3	-3.96853	0.000612774	0.00934408
USP12-AS2	ENSG00000230641.1	chr13	-3.95889	0.000661019	0.00996973
ST14	ENSG00000149418.10	chr11	-3.93929	1.05163e-06	3.40132e-05
BTG2	ENSG00000159388.5	chr1	-3.93824	8.62273e-21	1.71972e-18
RASA4CP	ENSG00000228903.7	chr7	-3.93621	1.1323e-06	3.63067e-05
GDF15	ENSG00000130513.6	chr19	-3.93391	5.20332e-23	1.2742e-20
CHST1	ENSG00000175264.7	chr11	-3.9325	4.30475e-05	0.000938461
RP4-740C4.5	ENSG00000269896.2	chr1	-3.92441	2.82271e-09	1.47587e-07
TMEM38A	ENSG00000072954.6	chr19	-3.92179	1.50371e-08	6.92627e-07
TUBA3FP	ENSG00000161149.11	chr22	-3.92116	2.02908e-10	1.26083e-08
KIAA1683	ENSG00000130518.16	chr19	-3.91749	4.1173e-11	2.84471e-09
IFITM1	ENSG00000185885.15	chr11	-3.9164	1.79734e-18	3.05006e-16
LL22NC03-2H8.5	ENSG00000274422.1	chr22	-3.91527	1.22655e-09	6.83818e-08
LTBP3	ENSG00000168056.15	chr11	-3.91246	4.59826e-14	4.72335e-12
INPP5D	ENSG00000168918.13	chr2	-3.91218	1.76117e-06	5.41669e-05
HES7	ENSG00000179111.8	chr17	-3.905	5.41121e-07	1.84086e-05
ANKRD24	ENSG00000089847.12	chr19	-3.90463	6.63909e-11	4.49083e-09
SLC34A3	ENSG00000198569.9	chr9	-3.89652	6.28869e-06	0.000168412
PALM	ENSG00000099864.17	chr19	-3.89623	6.8308e-09	3.34266e-07
C19orf38	ENSG00000214212.8	chr19	-3.88951	6.97956e-06	0.000184459
IFIT2	ENSG00000119922.9	chr10	-3.88237	2.44934e-15	2.91295e-13
COL9A3	ENSG00000092758.15	chr20	-3.88233	3.8936e-07	1.35964e-05
WNT9A	ENSG00000143816.7	chr1	-3.88022	1.13017e-21	2.41147e-19
ITGA7	ENSG00000135424.15	chr12	-3.87823	1.09133e-25	3.28175e-23
TOB1-AS1	ENSG00000229980.4	chr17	-3.87395	7.13079e-05	0.00146651
RARA-AS1	ENSG00000265666.1	chr17	-3.87151	4.18037e-09	2.11707e-07
HSPA4L	ENSG00000164070.11	chr4	-3.86867	1.21162e-24	3.31693e-22
AP006621.8	ENSG00000255108.1	chr11	-3.85844	0.000135962	0.00254707
RP11-53O19.1	ENSG00000251141.5	chr5	-3.85505	6.864e-05	0.00141868
GMPR	ENSG00000137198.9	chr6	-3.84793	3.44439e-12	2.76873e-10
GLDN	ENSG00000186417.13	chr15	-3.84012	2.61187e-07	9.45043e-06
TMEM229B	ENSG00000198133.8	chr14	-3.83531	1.35585e-08	6.31537e-07
PLXDC2	ENSG00000120594.16	chr10	-3.83407	2.25631e-13	2.12236e-11
RET	ENSG00000165731.17	chr10	-3.83089	6.92725e-09	3.38415e-07
INSC	ENSG00000188487.11	chr11	-3.82711	8.79754e-10	5.03037e-08
CYP21A1P	ENSG00000204338.8	chr6	-3.82707	0.000271474	0.00467416
LGALSL	ENSG00000119862.12	chr2	-3.82504	1.9901e-07	7.43239e-06
RNF224	ENSG00000233198.3	chr9	-3.81948	3.84307e-05	0.000850326
CTB-58E17.5	ENSG00000277182.1	chr17	-3.81167	3.17775e-07	1.12938e-05
KLHL13	ENSG00000003096.13	chrX	-3.81153	0.000109724	0.00212693
RASD1	ENSG00000108551.4	chr17	-3.80643	1.36178e-18	2.34521e-16
AC245100.1	ENSG00000280649.1	chr1	-3.80315	4.45736e-06	0.000124551
NIPAL4	ENSG00000172548.14	chr5	-3.80161	2.34424e-05	0.000549486
RP11-100G15.7	ENSG00000234537.1	chr9	-3.79445	1.05968e-05	0.000269385
GALNT3	ENSG00000115339.13	chr2	-3.79109	3.24741e-06	9.39531e-05
HMGA1P8	ENSG00000233155.1	chr2	-3.78957	1.62203e-05	0.000395704
IRF7	ENSG00000185507.19	chr11	-3.78694	2.32514e-16	3.11649e-14
RP11-12A20.7	ENSG00000274911.1	chr9	-3.78604	5.74408e-05	0.00121446
FYB	ENSG00000082074.15	chr5	-3.78286	6.24021e-06	0.000167358
C2orf82	ENSG00000182600.9	chr2	-3.78	1.14383e-07	4.48545e-06
PTGDS	ENSG00000107317.11	chr9	-3.76685	2.23073e-22	5.15797e-20
POU3F1	ENSG00000185668.7	chr1	-3.76045	0.00011661	0.00223873
RAPGEFL1	ENSG00000108352.11	chr17	-3.76	1.19779e-12	1.02229e-10
GPRIN3	ENSG00000185477.4	chr4	-3.75972	2.05678e-06	6.21716e-05
S100A14	ENSG00000189334.8	chr1	-3.75924	3.57621e-06	0.000102596
HRAT92	ENSG00000223855.1	chr7	-3.75161	4.02209e-05	0.000884541
LXN	ENSG00000079257.7	chr3	-3.7486	6.84401e-17	9.64091e-15
IL15RA	ENSG00000134470.20	chr10	-3.74531	1.16298e-15	1.43915e-13
SOX15	ENSG00000129194.7	chr17	-3.74491	2.03653e-09	1.08634e-07
THBD	ENSG00000178726.6	chr20	-3.74362	1.98579e-26	6.19621e-24
ARHGEF37	ENSG00000183111.11	chr5	-3.73214	7.91151e-10	4.55516e-08
FLRT1	ENSG00000126500.3	chr11	-3.73195	2.86049e-08	1.24262e-06
SPRY1	ENSG00000164056.10	chr4	-3.73141	1.89545e-13	1.81528e-11
PIPOX	ENSG00000179761.11	chr17	-3.73047	0.00014731	0.00273756
RP11-715J22.2	ENSG00000259895.1	chr16	-3.72851	2.393e-06	7.14416e-05
LBX2	ENSG00000179528.15	chr2	-3.72834	2.91911e-08	1.26524e-06
TMTC2	ENSG00000179104.8	chr12	-3.71875	5.72045e-20	1.08852e-17
LRRC17	ENSG00000128606.12	chr7	-3.71435	1.89008e-07	7.07707e-06
DAPK1	ENSG00000196730.12	chr9	-3.71319	1.18297e-09	6.60792e-08
CHRNB1	ENSG00000170175.10	chr17	-3.70711	2.19678e-13	2.07308e-11
RP11-347C18.3	ENSG00000253878.5	chr8	-3.7067	2.39257e-07	8.74968e-06
LDHD	ENSG00000166816.13	chr16	-3.6993	1.92637e-06	5.88116e-05
GAP43	ENSG00000172020.12	chr3	-3.69905	1.49762e-08	6.90916e-07
B3GNT5	ENSG00000176597.11	chr3	-3.69872	1.43593e-09	7.88432e-08
CDKN2B	ENSG00000147883.10	chr9	-3.6966	9.07696e-29	3.35541e-26
OCIAD2	ENSG00000145247.11	chr4	-3.69447	5.1606e-22	1.14753e-19
MCF2L2	ENSG00000053524.11	chr3	-3.69425	0.000256454	0.00445357
MYO15A	ENSG00000091536.16	chr17	-3.69042	1.04148e-08	4.93423e-07
SLCO4A1	ENSG00000101187.15	chr20	-3.69002	2.45738e-06	7.3213e-05
SORCS1	ENSG00000108018.15	chr10	-3.68484	0.000313597	0.0053
KIF26A	ENSG00000066735.14	chr14	-3.68421	6.17199e-07	2.085e-05
MIR3687-1	ENSG00000277437.1	chr21	-3.68296	0.000484846	0.0076673
MROH6	ENSG00000204839.8	chr8	-3.68232	4.74521e-07	1.63247e-05
NTN5	ENSG00000142233.11	chr19	-3.68098	0.000237659	0.00416204
RP1-197B17.7	ENSG00000280054.1	chr12	-3.68042	3.65086e-05	0.000815945
SLC14A1	ENSG00000141469.16	chr18	-3.66842	0.000171026	0.00312232
FTH1P12	ENSG00000213362.3	chr9	-3.66362	0.000236492	0.00414786
CBARP	ENSG00000099625.12	chr19	-3.65616	6.04223e-16	7.81009e-14
C4B	ENSG00000224389.8	chr6	-3.64737	2.84814e-09	1.48782e-07
P2RY6	ENSG00000171631.14	chr11	-3.64303	4.28678e-09	2.16529e-07
CD36	ENSG00000135218.17	chr7	-3.6406	2.24639e-07	8.26197e-06
PTPRE	ENSG00000132334.16	chr10	-3.63881	2.48767e-08	1.0946e-06
PSMB9	ENSG00000240065.7	chr6	-3.63385	1.07424e-15	1.33788e-13
PCAT6	ENSG00000228288.6	chr1	-3.63346	2.48087e-08	1.09243e-06
CATSPERG	ENSG00000099338.22	chr19	-3.63115	1.41e-06	4.44258e-05
MISP	ENSG00000099812.8	chr19	-3.62754	0.000526576	0.00822192
RIMS3	ENSG00000117016.9	chr1	-3.62677	5.78955e-05	0.00122318
HIST1H2BG	ENSG00000273802.2	chr6	-3.62646	1.2926e-07	5.02805e-06
PSMB10	ENSG00000205220.11	chr16	-3.61416	6.50859e-12	4.99655e-10
HIST1H2AI	ENSG00000196747.4	chr6	-3.61384	1.81187e-05	0.000437418
MYCL	ENSG00000116990.10	chr1	-3.61143	4.29721e-06	0.000120482
RP11-199F11.2	ENSG00000262251.1	chr17	-3.61125	5.38823e-05	0.00114927
MCOLN3	ENSG00000055732.12	chr1	-3.61106	1.05198e-06	3.40132e-05
CISH	ENSG00000114737.15	chr3	-3.61049	1.85252e-07	6.9634e-06
SLC4A11	ENSG00000088836.12	chr20	-3.60973	8.43333e-11	5.62581e-09
RP11-13P5.2	ENSG00000233682.3	chr6	-3.6032	0.000338154	0.00565412
RP11-430C7.5	ENSG00000240219.1	chr1	-3.60301	0.000302863	0.00515194
GLYCTK-AS1	ENSG00000242797.3	chr3	-3.60018	8.98848e-08	3.57794e-06
AQP1	ENSG00000240583.10	chr7	-3.59547	1.67734e-10	1.05607e-08
CAPN12	ENSG00000182472.8	chr19	-3.59147	0.000334883	0.00560751
ASGR1	ENSG00000141505.11	chr17	-3.58853	1.00842e-05	0.000258621
PIFO	ENSG00000173947.13	chr1	-3.58563	0.00027274	0.00469147
CLDN7	ENSG00000181885.18	chr17	-3.57392	4.98935e-06	0.000137105
HTR2A	ENSG00000102468.10	chr13	-3.57227	1.74871e-11	1.26704e-09
KCNF1	ENSG00000162975.4	chr2	-3.56995	5.59833e-05	0.00118884
CAMK2B	ENSG00000058404.19	chr7	-3.5665	6.70963e-06	0.000178055
KIAA0895	ENSG00000164542.12	chr7	-3.56335	1.85004e-05	0.000445891
RP11-88G17.6	ENSG00000196979.1	chr9	-3.55982	0.000422205	0.00681901
TAS1R1	ENSG00000173662.20	chr1	-3.55359	0.000554217	0.00857754
RP11-713M15.2	ENSG00000272502.1	chr8	-3.55151	9.38385e-05	0.00186511
WBSCR17	ENSG00000185274.11	chr7	-3.54746	2.35679e-06	7.04332e-05
PATL2	ENSG00000229474.6	chr15	-3.54604	5.7826e-06	0.000156095
BHMT	ENSG00000145692.14	chr5	-3.54572	0.000478935	0.00759844
FOXO1	ENSG00000150907.7	chr13	-3.54463	3.21108e-21	6.75223e-19
GALNT13	ENSG00000144278.14	chr2	-3.54377	1.64493e-07	6.25192e-06
PLEKHB1	ENSG00000021300.13	chr11	-3.53914	7.6745e-07	2.551e-05
RP1-34B20.21	ENSG00000282988.1	chr6	-3.53883	0.000168792	0.00308834
BIRC7	ENSG00000101197.12	chr20	-3.53736	5.7342e-05	0.00121325
FN3K	ENSG00000167363.13	chr17	-3.53658	2.65018e-10	1.61563e-08
PARP10	ENSG00000178685.13	chr8	-3.53433	2.78246e-19	5.09419e-17
COL28A1	ENSG00000215018.9	chr7	-3.53157	3.72378e-05	0.000828671
ABCA13	ENSG00000179869.14	chr7	-3.52843	4.45683e-06	0.000124551
ANGPTL6	ENSG00000130812.10	chr19	-3.52794	6.01979e-05	0.00126355
SIGIRR	ENSG00000185187.12	chr11	-3.51958	4.02126e-12	3.19264e-10
CDS1	ENSG00000163624.5	chr4	-3.51543	4.30608e-05	0.000938461
CASP9	ENSG00000132906.17	chr1	-3.51235	7.3213e-17	1.02634e-14
KCNK15	ENSG00000124249.6	chr20	-3.51059	2.34393e-08	1.03843e-06
NUDT14	ENSG00000183828.14	chr14	-3.50631	3.55207e-07	1.25016e-05
RP11-404P21.9	ENSG00000258788.3	chr14	-3.50537	6.69601e-06	0.000177856
ACVR2B-AS1	ENSG00000229589.1	chr3	-3.50477	5.87946e-05	0.00123902
CCDC78	ENSG00000162004.16	chr16	-3.50206	3.32614e-07	1.17707e-05
PRICKLE1	ENSG00000139174.10	chr12	-3.50124	3.43874e-07	1.21248e-05
CST6	ENSG00000175315.2	chr11	-3.49762	0.00013664	0.00255564
OSGIN1	ENSG00000140961.12	chr16	-3.49692	3.63818e-22	8.248e-20
ADAM8	ENSG00000151651.15	chr10	-3.49412	2.81068e-09	1.47091e-07
TSHR	ENSG00000165409.16	chr14	-3.49291	0.00055732	0.00862129
TNNC1	ENSG00000114854.7	chr3	-3.49291	0.000557353	0.00862129
FBXW10	ENSG00000171931.12	chr17	-3.49236	7.8891e-05	0.00159923
GPR162	ENSG00000250510.7	chr12	-3.49125	1.64862e-06	5.11117e-05
PARP14	ENSG00000173193.13	chr3	-3.49002	1.29004e-15	1.58494e-13
DKFZp779M0652	ENSG00000205106.4	chr11	-3.48744	0.000566677	0.0087283
CTD-2337I7.1	ENSG00000255345.1	chr11	-3.48722	8.70988e-05	0.0017461
CYP27A1	ENSG00000135929.8	chr2	-3.4855	4.39974e-21	9.08711e-19
GPR153	ENSG00000158292.6	chr1	-3.48324	2.6252e-27	8.80688e-25
SYNGR2	ENSG00000108639.7	chr17	-3.47877	1.6086e-09	8.76605e-08
THBS4	ENSG00000113296.14	chr5	-3.4706	8.09932e-06	0.000211263
APOBEC3G	ENSG00000239713.7	chr22	-3.46711	1.06514e-11	7.97643e-10
CCDC17	ENSG00000159588.14	chr1	-3.46413	1.97864e-05	0.000474326
ITGB7	ENSG00000139626.15	chr12	-3.46169	5.24151e-05	0.00112169
HLA-H	ENSG00000206341.7	chr6	-3.45515	6.9627e-13	6.13193e-11
GKAP1	ENSG00000165113.12	chr9	-3.45179	1.12625e-06	3.61528e-05
TM4SF20	ENSG00000168955.3	chr2	-3.45114	9.63204e-05	0.00190357
KRT17	ENSG00000128422.15	chr17	-3.44984	2.09537e-08	9.37616e-07
LINC00173	ENSG00000196668.3	chr12	-3.44643	0.000535149	0.00833336
SQSTM1	ENSG00000161011.19	chr5	-3.44367	2.25139e-09	1.19219e-07
ASPDH	ENSG00000204653.9	chr19	-3.43823	0.00059129	0.00905854
PPP1R14A	ENSG00000167641.10	chr19	-3.43727	1.20702e-08	5.67681e-07
CDH26	ENSG00000124215.16	chr20	-3.43635	6.04887e-05	0.00126827
GPLD1	ENSG00000112293.14	chr6	-3.43522	0.000507407	0.00796738
SIPA1L2	ENSG00000116991.10	chr1	-3.43335	1.3916e-15	1.70389e-13
PLIN1	ENSG00000166819.11	chr15	-3.4328	4.17987e-05	0.000912325
RP11-10K16.1	ENSG00000245213.6	chr4	-3.43146	3.91757e-07	1.36719e-05
PARD6B	ENSG00000124171.8	chr20	-3.42028	4.64676e-06	0.000129035
RP11-507K2.3	ENSG00000258789.1	chr14	-3.41943	3.69946e-05	0.000823889
GCA	ENSG00000115271.10	chr2	-3.41924	2.49993e-07	9.08508e-06
GSAP	ENSG00000186088.15	chr7	-3.41468	1.16697e-09	6.53737e-08
MAGIX	ENSG00000269313.5	chrX	-3.41382	4.01552e-08	1.69861e-06
SDSL	ENSG00000139410.14	chr12	-3.41368	3.25039e-13	3.01347e-11
HIST1H1C	ENSG00000187837.3	chr6	-3.41301	7.62541e-25	2.12767e-22
ABCA9	ENSG00000154258.16	chr17	-3.41231	1.42944e-05	0.00035438
PNPLA2	ENSG00000177666.16	chr11	-3.41102	9.37e-11	6.20076e-09
RP11-363E7.4	ENSG00000260912.1	chr9	-3.41081	1.12534e-07	4.41736e-06
NKD1	ENSG00000140807.6	chr16	-3.40938	0.000298167	0.00508513
TMTC1	ENSG00000133687.15	chr12	-3.40842	1.02879e-09	5.82518e-08
SEC1P	ENSG00000232871.8	chr19	-3.40104	0.000590709	0.00905519
DLX3	ENSG00000064195.7	chr17	-3.39906	6.97788e-10	4.05381e-08
FAM131C	ENSG00000185519.8	chr1	-3.39676	1.09534e-05	0.000278206
RRAGD	ENSG00000025039.14	chr6	-3.39584	2.89472e-08	1.25655e-06
SAMD10	ENSG00000130590.13	chr20	-3.38438	1.95085e-08	8.77005e-07
GRAMD2	ENSG00000175318.11	chr15	-3.38281	0.000359209	0.00594961
CLSTN2	ENSG00000158258.16	chr3	-3.37843	4.02862e-05	0.000884969
RP11-15E18.1	ENSG00000259349.1	chr17	-3.37012	0.000319682	0.0053856
ISLR2	ENSG00000167178.15	chr15	-3.36957	1.50574e-08	6.9301e-07
ALDH5A1	ENSG00000112294.12	chr6	-3.3636	1.31434e-07	5.10912e-06
ARC	ENSG00000198576.3	chr8	-3.36103	6.08997e-05	0.00127643
RNASET2	ENSG00000026297.15	chr6	-3.35713	2.53358e-08	1.11227e-06
FBXO32	ENSG00000156804.7	chr8	-3.35525	1.48116e-22	3.53753e-20
DDX60	ENSG00000137628.16	chr4	-3.35279	4.32561e-14	4.45906e-12
IGDCC4	ENSG00000103742.11	chr15	-3.3499	1.16615e-13	1.14517e-11
ARHGAP4	ENSG00000089820.15	chrX	-3.34914	5.38209e-07	1.8331e-05
LINC01003	ENSG00000261455.1	chr7	-3.34838	2.542e-09	1.34118e-07
NRROS	ENSG00000174004.5	chr3	-3.34625	2.20778e-05	0.000522991
TRIM17	ENSG00000162931.11	chr1	-3.34026	5.94459e-08	2.45381e-06
RALGDS	ENSG00000160271.14	chr9	-3.34008	8.04783e-21	1.61617e-18
ZFPM1	ENSG00000179588.8	chr16	-3.33783	1.41704e-11	1.03578e-09
DYSF	ENSG00000135636.13	chr2	-3.33739	2.94106e-09	1.53361e-07
FTLP3	ENSG00000226608.3	chr20	-3.33509	2.09955e-17	3.10055e-15
SALL2	ENSG00000165821.11	chr14	-3.33491	3.39299e-09	1.74729e-07
ANKRD29	ENSG00000154065.16	chr18	-3.33311	1.3723e-09	7.56355e-08
LINC01134	ENSG00000236423.5	chr1	-3.32949	1.80756e-06	5.55056e-05
PHLDB3	ENSG00000176531.10	chr19	-3.32818	1.3484e-13	1.30646e-11
MICALL2	ENSG00000164877.18	chr7	-3.32242	3.67292e-16	4.86678e-14
VPS37D	ENSG00000176428.5	chr7	-3.32208	1.39758e-07	5.39662e-06
RBPMS2	ENSG00000166831.8	chr15	-3.32206	3.40403e-07	1.2017e-05
JUND	ENSG00000130522.5	chr19	-3.32164	1.99526e-13	1.89982e-11
ARHGAP30	ENSG00000186517.13	chr1	-3.3196	2.11913e-05	0.000504463
ANK3	ENSG00000151150.21	chr10	-3.31262	1.16201e-08	5.474e-07
RP11-1070N10.3	ENSG00000258572.1	chr14	-3.31152	0.000353268	0.00586964
ZFHX2	ENSG00000136367.13	chr14	-3.3078	1.19833e-07	4.68963e-06
CEL	ENSG00000170835.13	chr9	-3.3052	5.43579e-05	0.00115814
PSTPIP1	ENSG00000140368.12	chr15	-3.30104	5.02901e-06	0.000137999
RP11-295K3.1	ENSG00000250644.3	chr11	-3.29029	2.5576e-05	0.000594455
AOC3	ENSG00000131471.6	chr17	-3.2889	3.74736e-05	0.000832641
CLIC6	ENSG00000159212.12	chr21	-3.28457	0.000244629	0.00427202
PTGES3L	ENSG00000267060.5	chr17	-3.2824	2.47545e-05	0.000576746
HCRTR1	ENSG00000121764.11	chr1	-3.28155	0.000318787	0.0053752
GAMT	ENSG00000130005.11	chr19	-3.27839	9.13573e-09	4.36387e-07
PSMB8	ENSG00000204264.8	chr6	-3.27682	2.20248e-15	2.64649e-13
SLC48A1	ENSG00000211584.13	chr12	-3.27276	3.05504e-18	4.99452e-16
TMEM74	ENSG00000164841.4	chr8	-3.27085	0.000171665	0.00313201
GYPC	ENSG00000136732.14	chr2	-3.26537	1.1299e-24	3.12266e-22
NOTUM	ENSG00000185269.11	chr17	-3.26394	8.69578e-07	2.85774e-05
FAM212A	ENSG00000185614.4	chr3	-3.26266	7.5526e-12	5.7675e-10
GATM	ENSG00000171766.15	chr15	-3.2554	1.01904e-05	0.000260734
POM121L9P	ENSG00000128262.8	chr22	-3.25454	0.000106191	0.00207089
USP18	ENSG00000184979.9	chr22	-3.25445	2.90483e-08	1.26e-06
FAM212B	ENSG00000197852.9	chr1	-3.25354	9.08864e-14	9.00132e-12
NRG2	ENSG00000158458.19	chr5	-3.2534	4.36967e-06	0.000122277
LCNL1	ENSG00000214402.6	chr9	-3.24852	6.93228e-05	0.00143057
UCN	ENSG00000163794.6	chr2	-3.24303	0.000159267	0.00293533
ATP6V0E2-AS1	ENSG00000204934.10	chr7	-3.23966	3.34497e-06	9.65351e-05
ZC3H12A	ENSG00000163874.9	chr1	-3.23499	3.88416e-16	5.11167e-14
EPHX1	ENSG00000143819.12	chr1	-3.23455	3.99288e-22	9.01692e-20
POLR2J4	ENSG00000214783.9	chr7	-3.2334	9.29426e-05	0.00184793
RP11-635N19.1	ENSG00000267390.1	chr18	-3.2245	7.39644e-06	0.000194151
CH17-264L24.1	ENSG00000279278.1	chr22	-3.22297	2.47154e-07	9.00443e-06
AGAP1-IT1	ENSG00000235529.1	chr2	-3.22177	0.000467089	0.00742698
PTGER4	ENSG00000171522.5	chr5	-3.221	4.43711e-09	2.23345e-07
UNC13D	ENSG00000092929.11	chr17	-3.21848	0.000150235	0.00278835
ADGRB2	ENSG00000121753.12	chr1	-3.21716	5.55094e-19	9.85199e-17
PRRT3-AS1	ENSG00000230082.1	chr3	-3.21614	1.57172e-07	6.01305e-06
GRASP	ENSG00000161835.10	chr12	-3.21479	2.12793e-09	1.12991e-07
TRPT1	ENSG00000149743.13	chr11	-3.20693	3.18743e-11	2.23686e-09
SLC22A5	ENSG00000197375.12	chr5	-3.20664	8.91432e-09	4.26865e-07
RP11-689P11.2	ENSG00000205959.3	chr4	-3.20458	0.000488224	0.00771441
GPRASP1	ENSG00000198932.12	chrX	-3.2032	4.74236e-15	5.37563e-13
RGCC	ENSG00000102760.12	chr13	-3.19832	8.556e-10	4.90192e-08
NES	ENSG00000132688.10	chr1	-3.19808	1.55663e-16	2.10588e-14
SLC22A20	ENSG00000197847.12	chr11	-3.19718	0.000198886	0.00356368
WNT2B	ENSG00000134245.17	chr1	-3.19617	1.19481e-10	7.74786e-09
SYTL1	ENSG00000142765.17	chr1	-3.19432	2.27087e-05	0.000535316
HIST1H2BD	ENSG00000158373.8	chr6	-3.19107	4.1708e-11	2.87825e-09
SCNN1A	ENSG00000111319.12	chr12	-3.18995	7.313e-05	0.00149709
N4BP2L1	ENSG00000139597.17	chr13	-3.18667	1.13948e-06	3.64966e-05
HAGHL	ENSG00000103253.17	chr16	-3.18383	3.17204e-08	1.36773e-06
TXNIP	ENSG00000265972.5	chr1	-3.18313	5.78134e-12	4.48571e-10
LYNX1	ENSG00000180155.18	chr8	-3.18137	8.00499e-12	6.10494e-10
RGS14	ENSG00000169220.17	chr5	-3.18015	1.96888e-06	5.99087e-05
SLC25A22	ENSG00000177542.10	chr11	-3.1781	1.20896e-11	8.98392e-10
SOX6	ENSG00000110693.16	chr11	-3.17694	2.60758e-06	7.72518e-05
MYOM1	ENSG00000101605.12	chr18	-3.17559	1.93416e-06	5.89873e-05
ANO7	ENSG00000146205.13	chr2	-3.17389	2.60186e-07	9.42008e-06
FAM27C	ENSG00000154537.4	chr9	-3.17261	0.000102122	0.00200199
HCG4B	ENSG00000227262.3	chr6	-3.17038	0.000614769	0.00936264
PPP1R9A	ENSG00000158528.11	chr7	-3.16944	2.6266e-05	0.000609272
MAPT	ENSG00000186868.15	chr17	-3.16887	4.01852e-06	0.000113546
C3	ENSG00000125730.16	chr19	-3.16759	2.9984e-07	1.07022e-05
FAM131B	ENSG00000159784.17	chr7	-3.16527	5.35516e-10	3.1553e-08
PDXP	ENSG00000241360.1	chr22	-3.16289	1.26243e-08	5.91824e-07
RP11-815J4.7	ENSG00000267533.1	chr18	-3.1627	2.14693e-05	0.000510452
AC004538.3	ENSG00000230333.6	chr7	-3.16088	0.000251799	0.00438485
CDH15	ENSG00000129910.7	chr16	-3.15863	4.95085e-05	0.00106459
TAS1R3	ENSG00000169962.4	chr1	-3.15727	1.51206e-06	4.72311e-05
PIM3	ENSG00000198355.4	chr22	-3.15559	3.26751e-09	1.6906e-07
HLA-A	ENSG00000206503.11	chr6	-3.15241	1.04243e-07	4.11842e-06
RP11-1149O23.2	ENSG00000253930.1	chr8	-3.15219	0.00048314	0.0076445
ZBTB42	ENSG00000179627.9	chr14	-3.1512	8.2106e-10	4.71334e-08
MIR10A	ENSG00000257178.4	chr17	-3.15118	1.51372e-06	4.72574e-05
SPTLC3	ENSG00000172296.12	chr20	-3.1509	3.63135e-13	3.3347e-11
BACH2	ENSG00000112182.14	chr6	-3.14892	9.20891e-07	3.01273e-05
RP11-573D15.1	ENSG00000231982.1	chr3	-3.14444	5.97209e-05	0.00125444
AKR1C3	ENSG00000196139.13	chr10	-3.14231	1.33407e-19	2.48957e-17
RILP	ENSG00000167705.11	chr17	-3.14151	2.30438e-12	1.89701e-10
MAMDC2	ENSG00000165072.9	chr9	-3.1295	4.79265e-09	2.39373e-07
RP11-575H3.1	ENSG00000261600.1	chr2	-3.12654	7.63515e-05	0.00155263
SERPINB9	ENSG00000170542.5	chr6	-3.11749	4.69741e-07	1.6189e-05
PAPLN	ENSG00000100767.15	chr14	-3.1146	4.52536e-08	1.89357e-06
ADCK3	ENSG00000163050.16	chr1	-3.11327	4.00034e-16	5.2408e-14
DNAH12	ENSG00000174844.14	chr3	-3.11316	0.000260975	0.00452173
PARP15	ENSG00000173200.12	chr3	-3.11181	6.02182e-06	0.000162025
RP11-477N3.1	ENSG00000272156.1	chr2	-3.10891	0.000237575	0.00416182
C10orf54	ENSG00000107738.19	chr10	-3.10796	2.006e-20	3.95993e-18
RP3-508I15.21	ENSG00000272669.1	chr22	-3.1047	3.66186e-05	0.000817397
TFEB	ENSG00000112561.17	chr6	-3.09878	1.10839e-08	5.23413e-07
SRXN1	ENSG00000271303.1	chr20	-3.09748	5.85254e-13	5.20159e-11
SV2B	ENSG00000185518.11	chr15	-3.09238	1.23873e-05	0.00031028
SOCS1	ENSG00000185338.4	chr16	-3.09002	5.50031e-11	3.73796e-09
SLC15A2	ENSG00000163406.10	chr3	-3.08899	0.000508197	0.00797325
ACBD4	ENSG00000181513.14	chr17	-3.08553	1.04804e-09	5.91415e-08
LYPD5	ENSG00000159871.14	chr19	-3.08455	3.7832e-06	0.000107525
PSMB8-AS1	ENSG00000204261.8	chr6	-3.08392	1.93334e-06	5.89873e-05
NKILA	ENSG00000278709.1	chr20	-3.08174	7.85779e-07	2.6015e-05
RP11-1275H24.1	ENSG00000234432.4	chr7	-3.08021	2.01754e-07	7.52035e-06
FERMT3	ENSG00000149781.12	chr11	-3.07903	9.31925e-09	4.44057e-07
C9orf172	ENSG00000232434.2	chr9	-3.07726	9.16406e-12	6.93422e-10
CLU	ENSG00000120885.20	chr8	-3.07684	1.25418e-09	6.96544e-08
GRIA1	ENSG00000155511.17	chr5	-3.07344	7.66392e-07	2.54895e-05
IFI44	ENSG00000137965.10	chr1	-3.07329	2.26513e-15	2.71054e-13
PARP9	ENSG00000138496.16	chr3	-3.07308	8.71028e-15	9.57422e-13
NKPD1	ENSG00000179846.9	chr19	-3.0653	0.000406319	0.00661104
PLEKHH1	ENSG00000054690.13	chr14	-3.06525	1.79139e-05	0.000433014
ANO7P1	ENSG00000237276.8	chr1	-3.06258	2.0176e-05	0.00048247
BMP8B	ENSG00000116985.11	chr1	-3.06171	5.08147e-05	0.00108973
LGI4	ENSG00000153902.13	chr19	-3.06013	0.000136792	0.00255767
SSBP4	ENSG00000130511.15	chr19	-3.05812	1.63875e-10	1.03604e-08
ABCA8	ENSG00000141338.13	chr17	-3.0557	1.88767e-07	7.07262e-06
PHLDA2	ENSG00000181649.5	chr11	-3.05139	1.60577e-08	7.33234e-07
AKAP12	ENSG00000131016.16	chr6	-3.04801	6.93593e-15	7.69676e-13
NR4A2	ENSG00000153234.13	chr2	-3.04794	9.3552e-09	4.45404e-07
OSBP2	ENSG00000184792.15	chr22	-3.04733	5.31827e-08	2.21418e-06
RP11-1149O23.3	ENSG00000246582.2	chr8	-3.03598	0.000214251	0.0038131
LINC01341	ENSG00000227953.6	chr1	-3.03344	0.000319465	0.00538351
MAN1C1	ENSG00000117643.14	chr1	-3.03228	6.37005e-09	3.13304e-07
NTN3	ENSG00000162068.1	chr16	-3.02986	7.10119e-06	0.000187162
DGAT2	ENSG00000062282.14	chr11	-3.02924	2.28678e-05	0.000538177
SPARCL1	ENSG00000152583.12	chr4	-3.02789	0.000457871	0.0072984
NFKBIE	ENSG00000146232.15	chr6	-3.0265	1.01906e-10	6.69068e-09
RBM38	ENSG00000132819.16	chr20	-3.02497	3.61528e-08	1.53602e-06
RASSF5	ENSG00000266094.7	chr1	-3.01835	1.93438e-09	1.03566e-07
GULP1	ENSG00000144366.15	chr2	-3.01613	4.48477e-16	5.84905e-14
AC145676.2	ENSG00000249852.1	chr7	-3.01446	0.000306557	0.00519938
LAGE3	ENSG00000196976.7	chrX	-3.01107	4.2847e-13	3.89156e-11
DOK7	ENSG00000175920.15	chr4	-3.01024	2.0088e-05	0.000480565
UBE2L6	ENSG00000156587.15	chr11	-3.00874	7.56535e-17	1.058e-14
PDLIM4	ENSG00000131435.12	chr5	-3.00742	2.78986e-17	4.08876e-15
PARP12	ENSG00000059378.12	chr7	-3.00435	3.40505e-15	3.96319e-13
SEC14L2	ENSG00000100003.17	chr22	-3.00174	4.3291e-20	8.31946e-18
EPB41	ENSG00000159023.19	chr1	-2.99851	2.13086e-07	7.8878e-06
PLEKHA6	ENSG00000143850.13	chr1	-2.99426	8.69231e-09	4.17612e-07
CLEC18B	ENSG00000140839.11	chr16	-2.99206	0.000440613	0.00706796
PWWP2B	ENSG00000171813.13	chr10	-2.99001	1.60727e-08	7.33342e-07
SLC45A1	ENSG00000162426.14	chr1	-2.98833	1.67138e-06	5.17344e-05
DCSTAMP	ENSG00000164935.6	chr8	-2.98708	0.000259525	0.00450017
MYRIP	ENSG00000170011.13	chr3	-2.98691	4.1368e-07	1.43851e-05
PDE8B	ENSG00000113231.13	chr5	-2.98551	9.77693e-10	5.55209e-08
RSPO3	ENSG00000146374.13	chr6	-2.98478	6.55434e-06	0.000174333
ZNF462	ENSG00000148143.12	chr9	-2.97902	1.20814e-16	1.65761e-14
RP11-396C23.2	ENSG00000225518.2	chr1	-2.97584	0.000428329	0.00690142
RAB38	ENSG00000123892.11	chr11	-2.97067	9.04253e-06	0.000233556
RP11-417L19.5	ENSG00000279283.1	chr12	-2.96209	3.46115e-05	0.000777078
MBP	ENSG00000197971.14	chr18	-2.95993	1.93704e-13	1.85206e-11
ROM1	ENSG00000149489.8	chr11	-2.95274	4.94675e-06	0.000136257
TMEM238	ENSG00000233493.3	chr19	-2.9527	4.78304e-06	0.000132377
TGFB2	ENSG00000092969.11	chr1	-2.95229	5.56395e-11	3.77679e-09
MYCBPAP	ENSG00000136449.13	chr17	-2.95085	2.13749e-06	6.441e-05
DENND2A	ENSG00000146966.12	chr7	-2.94726	8.06107e-06	0.000210454
CELSR1	ENSG00000075275.16	chr22	-2.94227	6.98168e-07	2.33677e-05
ARHGAP6	ENSG00000047648.21	chrX	-2.93996	1.52911e-08	7.02095e-07
TAPBPL	ENSG00000139192.11	chr12	-2.93702	1.13415e-10	7.39578e-09
REPS2	ENSG00000169891.17	chrX	-2.93689	5.25847e-06	0.000143347
PLA2G4C	ENSG00000105499.13	chr19	-2.93417	5.03979e-14	5.14954e-12
RP1-206D15.6	ENSG00000213062.4	chr1	-2.93255	0.000297072	0.00506795
CD40	ENSG00000101017.13	chr20	-2.92937	1.03463e-09	5.85251e-08
DLG5-AS1	ENSG00000233871.2	chr10	-2.92634	3.11921e-05	0.000709804
PALMD	ENSG00000099260.10	chr1	-2.9246	0.000503947	0.00792188
HCP5	ENSG00000206337.10	chr6	-2.92391	7.37744e-05	0.00150762
PTGES	ENSG00000148344.10	chr9	-2.9234	6.29863e-11	4.2655e-09
LINC01431	ENSG00000232645.5	chr20	-2.92234	0.000285638	0.00489302
OSTN-AS1	ENSG00000233308.1	chr3	-2.91922	0.000355852	0.0059058
CTC-479C5.12	ENSG00000261884.2	chr16	-2.91797	2.74173e-05	0.000631435
LTBP4	ENSG00000090006.17	chr19	-2.91704	1.67772e-10	1.05607e-08
RP11-344N10.5	ENSG00000272630.1	chr10	-2.91517	9.48241e-05	0.00187826
CARD10	ENSG00000100065.14	chr22	-2.91501	2.62393e-10	1.60132e-08
HOXB8	ENSG00000120068.6	chr17	-2.91422	5.23041e-06	0.000142649
RP13-977J11.2	ENSG00000256576.2	chr12	-2.9134	2.84384e-05	0.000652621
IFIT1	ENSG00000185745.9	chr10	-2.90855	3.30958e-08	1.4207e-06
SIPA1	ENSG00000213445.9	chr11	-2.90837	3.70991e-12	2.96165e-10
STAP2	ENSG00000178078.11	chr19	-2.90766	2.30102e-06	6.89439e-05
RHBDF2	ENSG00000129667.12	chr17	-2.90678	9.29053e-17	1.28994e-14
DNAH1	ENSG00000114841.17	chr3	-2.90478	8.58931e-16	1.08605e-13
PDK4	ENSG00000004799.7	chr7	-2.90397	7.83815e-05	0.00159001
HMGA1	ENSG00000137309.19	chr6	-2.90037	4.04611e-07	1.41036e-05
FBXO6	ENSG00000116663.10	chr1	-2.89837	1.90598e-08	8.59496e-07
HAS1	ENSG00000105509.10	chr19	-2.89482	1.05216e-05	0.000267709
IZUMO4	ENSG00000099840.13	chr19	-2.89435	0.000143428	0.00266971
PLAU	ENSG00000122861.15	chr10	-2.8929	2.26481e-05	0.000534321
ABCA10	ENSG00000154263.17	chr17	-2.89258	1.29999e-05	0.000324504
LIFR-AS1	ENSG00000244968.6	chr5	-2.88987	0.000226004	0.00398923
PIR	ENSG00000087842.10	chrX	-2.88796	3.37314e-09	1.74015e-07
SPAG4	ENSG00000061656.9	chr20	-2.88784	4.98141e-06	0.000136952
FABP5P7	ENSG00000234964.4	chr11	-2.88607	0.000370281	0.00611032
NR4A3	ENSG00000119508.17	chr9	-2.88266	1.8135e-10	1.13661e-08
LINC01011	ENSG00000244041.7	chr6	-2.88263	2.63275e-06	7.78383e-05
VWA1	ENSG00000179403.11	chr1	-2.87993	1.97662e-09	1.05633e-07
RP11-810P12.7	ENSG00000279491.1	chr11	-2.87722	1.90817e-05	0.00045895
RP11-568N6.1	ENSG00000260101.1	chr2	-2.87707	1.80371e-05	0.000435811
GSN	ENSG00000148180.18	chr9	-2.87426	6.48929e-10	3.78511e-08
SCN3B	ENSG00000166257.8	chr11	-2.87167	1.92156e-05	0.000461787
LRRC56	ENSG00000161328.10	chr11	-2.87139	6.78747e-06	0.000179956
RP11-597D13.9	ENSG00000248429.5	chr4	-2.87031	1.39944e-06	4.4117e-05
A2M	ENSG00000175899.14	chr12	-2.86904	1.35889e-06	4.29551e-05
RAB3A	ENSG00000105649.9	chr19	-2.86326	1.28946e-06	4.09614e-05
CORO2B	ENSG00000103647.12	chr15	-2.85699	3.7736e-14	3.91087e-12
NPTX1	ENSG00000171246.5	chr17	-2.85579	6.86838e-08	2.78561e-06
ENPP4	ENSG00000001561.6	chr6	-2.85424	1.06625e-06	3.4417e-05
DENND3	ENSG00000105339.10	chr8	-2.85381	2.81866e-14	2.95816e-12
OAS3	ENSG00000111331.12	chr12	-2.85371	5.97412e-14	6.07215e-12
PROX1	ENSG00000117707.15	chr1	-2.85262	2.25339e-05	0.000532275
PGBD5	ENSG00000177614.10	chr1	-2.85066	1.31934e-06	4.18646e-05
HIST1H2BK	ENSG00000197903.7	chr6	-2.84826	2.58408e-18	4.2972e-16
C1orf115	ENSG00000162817.6	chr1	-2.84643	3.32291e-06	9.59939e-05
SRGAP3	ENSG00000196220.15	chr3	-2.84566	4.91679e-08	2.04997e-06
MATN1-AS1	ENSG00000186056.9	chr1	-2.84554	0.000321448	0.0054122
CDCP1	ENSG00000163814.7	chr3	-2.84468	2.45075e-12	2.0033e-10
RP11-793H13.11	ENSG00000270175.1	chr12	-2.84299	0.000415804	0.00673891
BIN1	ENSG00000136717.14	chr2	-2.83749	2.07033e-13	1.96655e-11
F11R	ENSG00000158769.17	chr1	-2.83665	0.000342239	0.00571419
RHPN1-AS1	ENSG00000254389.3	chr8	-2.83422	0.000569229	0.00875831
WDR97	ENSG00000179698.13	chr8	-2.83077	3.98482e-05	0.000877341
RP4-539M6.20	ENSG00000273350.1	chr22	-2.83075	0.000244675	0.00427202
TP53I11	ENSG00000175274.18	chr11	-2.82379	7.86275e-20	1.48159e-17
KIF13B	ENSG00000197892.12	chr8	-2.82284	5.18568e-09	2.58336e-07
RP11-83N9.5	ENSG00000260193.1	chr9	-2.81619	0.00039291	0.00642891
IL18R1	ENSG00000115604.10	chr2	-2.81453	5.63085e-07	1.90998e-05
RP11-75C10.6	ENSG00000279801.1	chr17	-2.81447	0.000169568	0.00309904
RIBC1	ENSG00000158423.16	chrX	-2.81326	2.47309e-05	0.00057666
MAP7	ENSG00000135525.18	chr6	-2.81278	3.78218e-06	0.000107525
MMP15	ENSG00000102996.4	chr16	-2.81247	9.93761e-09	4.71585e-07
FDXR	ENSG00000161513.11	chr17	-2.81033	9.15067e-18	1.38301e-15
CTD-2267D19.3	ENSG00000266208.1	chr17	-2.80561	5.04694e-11	3.44194e-09
APOBEC3F	ENSG00000128394.16	chr22	-2.80504	5.50309e-08	2.28621e-06
OBSCN	ENSG00000154358.20	chr1	-2.80481	1.59414e-07	6.07081e-06
HGF	ENSG00000019991.15	chr7	-2.80209	3.23057e-06	9.3606e-05
C17orf82	ENSG00000187013.4	chr17	-2.80003	3.89541e-05	0.00086033
PCDH1	ENSG00000156453.13	chr5	-2.79892	5.269e-06	0.000143499
DRD4	ENSG00000069696.6	chr11	-2.79095	0.000125732	0.00238701
ACER2	ENSG00000177076.5	chr9	-2.78879	1.71038e-06	5.27167e-05
RP11-245P10.4	ENSG00000231563.1	chr1	-2.78753	0.000570353	0.00877095
AC074212.5	ENSG00000259605.3	chr19	-2.78559	0.000269014	0.00463975
TINCR	ENSG00000223573.6	chr19	-2.7853	0.000307531	0.00521361
HIST2H2BF	ENSG00000203814.6	chr1	-2.77938	7.33865e-05	0.00150181
PLEKHG1	ENSG00000120278.15	chr6	-2.77841	8.08527e-06	0.000210991
EPSTI1	ENSG00000133106.14	chr13	-2.77454	7.38282e-09	3.5946e-07
AC010642.1	ENSG00000267216.1	chr19	-2.77182	0.000100399	0.00197521
RP11-796E2.4	ENSG00000245904.3	chr12	-2.76991	8.00367e-05	0.00161794
CXCL3	ENSG00000163734.4	chr4	-2.76988	5.82473e-05	0.00122972
PRCD	ENSG00000214140.10	chr17	-2.76473	7.99471e-06	0.000209193
CYP2T1P	ENSG00000233622.1	chr19	-2.75931	5.12009e-05	0.00109732
LINC01176	ENSG00000281404.1	chr7	-2.75838	0.000231267	0.00406976
HOXB5	ENSG00000120075.5	chr17	-2.75766	5.30741e-18	8.25807e-16
ANKRD53	ENSG00000144031.11	chr2	-2.75692	4.02755e-05	0.000884969
AGBL3	ENSG00000146856.14	chr7	-2.75291	0.000106235	0.00207107
STARD10	ENSG00000214530.8	chr11	-2.75082	6.5121e-10	3.7946e-08
TMEM102	ENSG00000181284.2	chr17	-2.74892	1.54071e-05	0.000378089
GJD3	ENSG00000183153.6	chr17	-2.74763	5.96948e-06	0.000160841
TRAPPC6A	ENSG00000007255.10	chr19	-2.74682	9.48797e-07	3.09182e-05
NDRG2	ENSG00000165795.22	chr14	-2.74676	0.000534539	0.0083261
PPM1E	ENSG00000175175.5	chr17	-2.74573	2.13112e-05	0.00050711
PARM1	ENSG00000169116.11	chr4	-2.7457	7.91976e-05	0.00160488
LY6E	ENSG00000160932.10	chr8	-2.74483	2.01749e-07	7.52035e-06
PODXL2	ENSG00000114631.10	chr3	-2.7411	6.65628e-07	2.23818e-05
MANEAL	ENSG00000185090.14	chr1	-2.74088	8.77151e-06	0.000227366
SOX18	ENSG00000203883.6	chr20	-2.73995	2.87235e-05	0.000658644
LA16c-313D11.12	ENSG00000261659.2	chr16	-2.73897	1.97776e-05	0.000474312
NBL1	ENSG00000158747.13	chr1	-2.73848	1.0223e-16	1.41264e-14
CAMK2A	ENSG00000070808.15	chr5	-2.73447	1.57736e-07	6.02272e-06
AOC2	ENSG00000131480.8	chr17	-2.73336	1.47507e-05	0.000364448
EGFL7	ENSG00000172889.15	chr9	-2.73037	6.37567e-06	0.000170518
CYFIP2	ENSG00000055163.19	chr5	-2.73016	5.9915e-08	2.46966e-06
PLCH2	ENSG00000149527.17	chr1	-2.72683	0.000442197	0.00708398
NEFL	ENSG00000277586.1	chr8	-2.7263	7.51109e-05	0.00153169
DMGDH	ENSG00000132837.14	chr5	-2.72578	1.71826e-06	5.29314e-05
COL14A1	ENSG00000187955.11	chr8	-2.7231	2.05689e-14	2.18237e-12
TAGLN3	ENSG00000144834.13	chr3	-2.71439	8.03754e-06	0.000210029
ENKUR	ENSG00000151023.16	chr10	-2.71152	0.000454064	0.00724766
RP5-1092A3.4	ENSG00000270605.1	chr1	-2.70894	0.000411242	0.00667989
SPNS2	ENSG00000183018.8	chr17	-2.7059	0.000508642	0.00797325
PSD	ENSG00000059915.16	chr10	-2.70579	1.75586e-05	0.000425311
AATBC	ENSG00000215458.8	chr21	-2.70545	0.000361415	0.00598102
NECAB2	ENSG00000103154.9	chr16	-2.70383	0.000412847	0.00670221
DMPK	ENSG00000104936.17	chr19	-2.70332	4.14726e-15	4.7568e-13
WNT11	ENSG00000085741.12	chr11	-2.70256	3.54145e-05	0.000793571
HSD17B8	ENSG00000204228.3	chr6	-2.70226	2.6751e-06	7.89298e-05
NIPSNAP3B	ENSG00000165028.11	chr9	-2.70092	4.09183e-05	0.000895467
TGFBR3L	ENSG00000260001.6	chr19	-2.70042	8.11406e-06	0.000211552
MAPRE3	ENSG00000084764.10	chr2	-2.69903	2.92013e-16	3.896e-14
SPTBN2	ENSG00000173898.11	chr11	-2.69892	4.67911e-05	0.00101085
RNF157	ENSG00000141576.14	chr17	-2.69853	0.000134836	0.00252761
HIST1H2BE	ENSG00000274290.2	chr6	-2.69624	0.000117508	0.002254
EXOC6	ENSG00000138190.16	chr10	-2.69462	1.38959e-08	6.46735e-07
CCDC28B	ENSG00000160050.14	chr1	-2.69459	1.62877e-07	6.19454e-06
ABCC3	ENSG00000108846.15	chr17	-2.69308	6.22488e-18	9.63396e-16
DHX58	ENSG00000108771.12	chr17	-2.69005	1.64121e-10	1.03646e-08
ABCA12	ENSG00000144452.14	chr2	-2.68712	3.83325e-05	0.000849123
PRRT3	ENSG00000163704.11	chr3	-2.68291	9.11734e-11	6.04735e-09
RASSF7	ENSG00000099849.14	chr11	-2.68059	4.57572e-05	0.000991268
ALDOC	ENSG00000109107.13	chr17	-2.67962	2.17102e-08	9.66994e-07
RP11-140K17.3	ENSG00000272288.5	chr6	-2.67658	1.45928e-05	0.000361161
RP5-908M14.9	ENSG00000273619.1	chr20	-2.67145	1.63807e-05	0.000399112
RHOF	ENSG00000139725.7	chr12	-2.67117	6.61506e-05	0.00137359
CASP1	ENSG00000137752.22	chr11	-2.67101	4.48644e-08	1.88e-06
CNKSR2	ENSG00000149970.14	chrX	-2.66722	4.4762e-06	0.000124897
GS1-358P8.4	ENSG00000260822.1	chrX	-2.66658	5.38699e-06	0.000146506
FNDC5	ENSG00000160097.15	chr1	-2.66321	3.30786e-05	0.000745835
MFSD6	ENSG00000151690.14	chr2	-2.6632	5.66406e-13	5.0651e-11
PCDH9	ENSG00000184226.14	chr13	-2.66224	3.57686e-15	4.12704e-13
REC8	ENSG00000100918.12	chr14	-2.66173	3.17347e-06	9.21355e-05
SMOX	ENSG00000088826.17	chr20	-2.65531	9.36987e-14	9.26404e-12
MCRIP2	ENSG00000172366.19	chr16	-2.65495	4.26268e-08	1.79531e-06
RP5-1021I20.1	ENSG00000259065.1	chr14	-2.65172	0.000104039	0.00203441
BTN3A2	ENSG00000186470.13	chr6	-2.64975	3.37634e-14	3.518e-12
CTXN1	ENSG00000178531.5	chr19	-2.64652	3.25952e-06	9.42566e-05
PEX5L	ENSG00000114757.18	chr3	-2.64603	0.000296054	0.00505356
APOBEC3D	ENSG00000243811.7	chr22	-2.64269	1.04414e-05	0.000266018
AP1S3	ENSG00000152056.16	chr2	-2.64017	1.33736e-06	4.23437e-05
B3GALT4	ENSG00000235863.3	chr6	-2.63894	1.5292e-06	4.76895e-05
PRKD2	ENSG00000105287.12	chr19	-2.63418	1.80678e-09	9.75441e-08
PPM1L	ENSG00000163590.13	chr3	-2.63178	2.05724e-07	7.65357e-06
CCDC102B	ENSG00000150636.16	chr18	-2.63147	2.94895e-05	0.000674874
TMEM132A	ENSG00000006118.14	chr11	-2.62957	1.91582e-14	2.04588e-12
SLC6A8	ENSG00000130821.15	chrX	-2.62842	8.33402e-08	3.33574e-06
PLEKHG6	ENSG00000008323.15	chr12	-2.62483	0.000127166	0.002408
PANX2	ENSG00000073150.13	chr22	-2.62223	6.68352e-06	0.000177606
HLA-C	ENSG00000204525.15	chr6	-2.62007	3.37116e-06	9.7167e-05
MAST4	ENSG00000069020.18	chr5	-2.61773	5.00679e-11	3.41858e-09
KB-1460A1.5	ENSG00000261087.1	chr8	-2.6176	8.29112e-05	0.00166905
PELI2	ENSG00000139946.9	chr14	-2.61746	6.55635e-08	2.67025e-06
EGR3	ENSG00000179388.8	chr8	-2.61573	3.89323e-06	0.000110274
LBX2-AS1	ENSG00000257702.3	chr2	-2.61517	9.25876e-07	3.02392e-05
CORO6	ENSG00000167549.18	chr17	-2.60934	1.04536e-05	0.00026621
ABCD1	ENSG00000101986.11	chrX	-2.60514	1.4842e-10	9.43468e-09
NME3	ENSG00000103024.7	chr16	-2.60423	3.54268e-13	3.2636e-11
TBXAS1	ENSG00000059377.15	chr7	-2.60419	7.04148e-06	0.000185842
ANXA9	ENSG00000143412.9	chr1	-2.60184	2.17554e-05	0.000516408
DLK2	ENSG00000171462.14	chr6	-2.60013	0.000441413	0.00707612
AQP11	ENSG00000178301.3	chr11	-2.59692	6.44832e-06	0.000172223
CREB5	ENSG00000146592.16	chr7	-2.59663	8.75693e-06	0.000227089
G0S2	ENSG00000123689.5	chr1	-2.59032	0.000377835	0.00621201
AZIN1-AS1	ENSG00000253320.5	chr8	-2.59016	0.000341221	0.00570047
ATP8A1	ENSG00000124406.16	chr4	-2.58985	4.0057e-06	0.000113239
TWF2	ENSG00000247596.8	chr3	-2.5887	1.04597e-11	7.85316e-10
ADIRF-AS1	ENSG00000272734.1	chr10	-2.58389	8.09391e-07	2.6675e-05
SSSCA1-AS1	ENSG00000260233.3	chr11	-2.58289	3.80485e-05	0.000843153
RP11-47A8.5	ENSG00000272933.1	chr10	-2.58251	9.4854e-17	1.31385e-14
APOD	ENSG00000189058.8	chr3	-2.58033	8.27203e-06	0.000214995
KCNJ12	ENSG00000184185.9	chr17	-2.58022	9.41553e-06	0.000242549
CH507-42P11.8	ENSG00000275993.2	chr21	-2.57936	4.18245e-05	0.000912545
POPDC2	ENSG00000121577.13	chr3	-2.57745	0.000551	0.00853895
NLGN3	ENSG00000196338.12	chrX	-2.57731	0.00027915	0.00479179
RP3-510D11.2	ENSG00000234546.3	chr1	-2.57722	8.12949e-05	0.00163994
WHRN	ENSG00000095397.13	chr9	-2.57706	3.30487e-08	1.41972e-06
SSH3	ENSG00000172830.12	chr11	-2.57433	1.86601e-09	1.00369e-07
MKNK2	ENSG00000099875.14	chr19	-2.57171	5.42309e-07	1.84382e-05
RAP1GAP	ENSG00000076864.19	chr1	-2.57008	3.58365e-07	1.25899e-05
RAB3IP	ENSG00000127328.21	chr12	-2.56942	6.11539e-08	2.51174e-06
DBNDD1	ENSG00000003249.13	chr16	-2.56854	0.000181411	0.00328401
APOE	ENSG00000130203.9	chr19	-2.5674	5.17132e-06	0.000141237
RP11-285F7.2	ENSG00000242861.1	chr1	-2.56736	9.47634e-05	0.00187826
HIST1H2BN	ENSG00000233822.4	chr6	-2.56692	7.67089e-06	0.0002009
DUSP6	ENSG00000139318.7	chr12	-2.56428	7.80067e-08	3.1374e-06
ARTN	ENSG00000117407.16	chr1	-2.56232	5.7605e-06	0.000155571
DRAXIN	ENSG00000162490.6	chr1	-2.55892	0.000387804	0.00635431
PLXNB1	ENSG00000164050.12	chr3	-2.55359	1.40574e-08	6.53724e-07
NDUFA6-AS1	ENSG00000237037.9	chr22	-2.55227	2.0276e-05	0.000484636
BMP4	ENSG00000125378.15	chr14	-2.55225	0.000375809	0.00618397
PARP8	ENSG00000151883.17	chr5	-2.55158	8.93834e-10	5.09082e-08
TRIM47	ENSG00000132481.6	chr17	-2.54865	4.85155e-06	0.000134017
IL17RB	ENSG00000056736.9	chr3	-2.54583	5.44985e-05	0.00116028
CREG1	ENSG00000143162.7	chr1	-2.545	1.58586e-16	2.14043e-14
VAMP8	ENSG00000118640.10	chr2	-2.54465	0.000174333	0.00317172
ABCA7	ENSG00000064687.12	chr19	-2.54225	5.47559e-09	2.70918e-07
IFI35	ENSG00000068079.7	chr17	-2.53569	1.90743e-09	1.02312e-07
FAM86B1	ENSG00000186523.14	chr8	-2.53187	0.000183139	0.00331219
AC144652.1	ENSG00000273117.1	chr7	-2.52785	3.93684e-06	0.0001114
NTN1	ENSG00000065320.8	chr17	-2.52743	1.01458e-05	0.000259961
RP1-197B17.3	ENSG00000257433.5	chr12	-2.5258	0.000232013	0.00408165
SEMA4A	ENSG00000196189.12	chr1	-2.5253	4.11359e-05	0.000899889
SNED1	ENSG00000162804.13	chr2	-2.52513	2.35166e-15	2.8083e-13
CEBPB-AS1	ENSG00000277449.1	chr20	-2.52438	0.000130749	0.00246532
JUNB	ENSG00000171223.5	chr19	-2.52348	7.42611e-11	4.97678e-09
PGPEP1	ENSG00000130517.13	chr19	-2.52263	2.06895e-14	2.19116e-12
HOXB-AS2	ENSG00000239552.2	chr17	-2.52145	0.000218972	0.00388271
KCNMB4	ENSG00000135643.4	chr12	-2.521	3.78147e-05	0.000838614
TMEM56	ENSG00000152078.9	chr1	-2.52072	5.98287e-05	0.00125625
PIDD1	ENSG00000177595.17	chr11	-2.51742	1.56978e-08	7.19065e-07
FTH1P20	ENSG00000226564.1	chr2	-2.51704	8.98333e-07	2.94391e-05
MAML3	ENSG00000196782.12	chr4	-2.51684	2.01666e-07	7.52035e-06
LINC00950	ENSG00000281205.1	chr9	-2.51457	0.000528354	0.00824081
RPS6KA1	ENSG00000117676.13	chr1	-2.51279	1.28319e-06	4.08068e-05
TSPAN11	ENSG00000110900.14	chr12	-2.51057	2.08248e-06	6.28828e-05
GOLGA2P5	ENSG00000238105.7	chr12	-2.51	0.000155938	0.00288314
OLFML2A	ENSG00000185585.19	chr9	-2.5045	8.87403e-05	0.00177471
EFCAB5	ENSG00000176927.14	chr17	-2.50437	0.000187157	0.00337855
MST1R	ENSG00000164078.12	chr3	-2.50392	0.000254956	0.00443285
RP11-118F19.1	ENSG00000270124.1	chr16	-2.50284	0.000540908	0.0084005
RP11-541N10.3	ENSG00000260461.1	chr10	-2.49681	1.78179e-05	0.000430873
REEP2	ENSG00000132563.15	chr5	-2.49675	1.48846e-06	4.65941e-05
GLIS2	ENSG00000126603.8	chr16	-2.49543	2.53423e-10	1.55147e-08
VWA7	ENSG00000204396.10	chr6	-2.48923	0.000228476	0.0040243
KIF21A	ENSG00000139116.18	chr12	-2.48807	1.31228e-09	7.24649e-08
CTD-2270P14.5	ENSG00000276791.1	chr16	-2.48677	0.000157922	0.00291425
ARHGAP27	ENSG00000159314.11	chr17	-2.48484	3.44202e-05	0.000773083
GLYCTK	ENSG00000168237.17	chr3	-2.48378	9.2178e-08	3.65919e-06
NBEAL2	ENSG00000160796.16	chr3	-2.48345	2.39832e-10	1.47448e-08
LAMB3	ENSG00000196878.13	chr1	-2.48328	9.29514e-07	3.03409e-05
SRRM2-AS1	ENSG00000205913.6	chr16	-2.4829	0.00011644	0.00223695
RP11-758H9.2	ENSG00000273702.1	chr17	-2.47932	0.000108206	0.00210103
CDKN2A	ENSG00000147889.17	chr9	-2.47911	2.45176e-13	2.30248e-11
RP3-402G11.26	ENSG00000273253.2	chr22	-2.47889	0.000423703	0.00683637
AMPD3	ENSG00000133805.15	chr11	-2.47706	1.55238e-12	1.30384e-10
TCAP	ENSG00000173991.5	chr17	-2.47672	0.00016013	0.00294843
HIST1H2AC	ENSG00000180573.9	chr6	-2.47639	3.81305e-11	2.65028e-09
RP11-477I4.4	ENSG00000279140.1	chr14	-2.47527	0.000523465	0.00818436
ELFN2	ENSG00000166897.14	chr22	-2.47032	2.51616e-13	2.35913e-11
NR1H3	ENSG00000025434.18	chr11	-2.46911	2.22662e-08	9.91001e-07
DACT3	ENSG00000197380.10	chr19	-2.46684	6.58274e-08	2.67724e-06
HELZ2	ENSG00000130589.16	chr20	-2.46647	1.02771e-12	8.83629e-11
SHC4	ENSG00000185634.11	chr15	-2.45333	9.15076e-08	3.63755e-06
ITPR1	ENSG00000150995.18	chr3	-2.4407	1.05351e-09	5.93618e-08
AGBL2	ENSG00000165923.15	chr11	-2.43861	0.000223167	0.00394998
LRRC75A	ENSG00000181350.11	chr17	-2.437	9.87228e-05	0.00194685
SH3GLB2	ENSG00000148341.17	chr9	-2.43678	3.26248e-09	1.69058e-07
MIF4GD	ENSG00000125457.13	chr17	-2.43573	9.69187e-08	3.84475e-06
EXPH5	ENSG00000110723.11	chr11	-2.43479	6.54544e-05	0.00136011
WISP2	ENSG00000064205.10	chr20	-2.43365	4.07815e-10	2.42753e-08
FAM20C	ENSG00000177706.8	chr7	-2.43322	8.26794e-11	5.52182e-09
DNAJC27-AS1	ENSG00000224165.5	chr2	-2.42251	9.91448e-05	0.00195451
NTRK3	ENSG00000140538.16	chr15	-2.42206	7.30114e-05	0.00149519
PPFIA3	ENSG00000177380.13	chr19	-2.41958	4.38992e-05	0.000954225
RPARP-AS1	ENSG00000269609.5	chr10	-2.4177	0.000258052	0.00447731
FBXL15	ENSG00000107872.12	chr10	-2.417	1.23398e-08	5.79419e-07
CTD-2256P15.2	ENSG00000259802.1	chr5	-2.41448	0.000179949	0.00326264
DNAJC22	ENSG00000178401.14	chr12	-2.41428	5.48695e-05	0.00116733
AHNAK2	ENSG00000185567.6	chr14	-2.41361	1.40127e-09	7.71591e-08
NPTXR	ENSG00000221890.2	chr22	-2.41168	9.47142e-11	6.25361e-09
PBXIP1	ENSG00000163346.16	chr1	-2.40751	6.61296e-08	2.68765e-06
C10orf10	ENSG00000165507.8	chr10	-2.40458	6.81639e-07	2.28804e-05
RP5-858L17.1	ENSG00000276649.1	chr20	-2.40358	0.000354079	0.00588142
TMEM86A	ENSG00000151117.8	chr11	-2.40261	9.27795e-05	0.00184532
RP11-467L13.7	ENSG00000276900.1	chr12	-2.40239	7.51844e-05	0.00153212
HIST1H4I	ENSG00000276180.1	chr6	-2.40223	5.45683e-09	2.7022e-07
KCND2	ENSG00000184408.9	chr7	-2.3988	0.000121449	0.00232013
NOVA1	ENSG00000139910.19	chr14	-2.39859	5.7498e-06	0.000155427
PLK3	ENSG00000173846.12	chr1	-2.39798	6.43161e-15	7.1778e-13
PCBP3	ENSG00000183570.16	chr21	-2.39323	1.31674e-05	0.000328121
UBTD1	ENSG00000165886.4	chr10	-2.39311	6.22875e-13	5.50318e-11
AC007773.2	ENSG00000267213.4	chr19	-2.39296	7.27392e-05	0.00149067
AMIGO1	ENSG00000181754.6	chr1	-2.39191	1.94581e-06	5.92804e-05
LMF1-AS1	ENSG00000260439.1	chr16	-2.39003	0.000440035	0.00706259
CST3	ENSG00000101439.8	chr20	-2.38392	6.29113e-06	0.000168412
IFIT3	ENSG00000119917.13	chr10	-2.37971	1.46321e-09	8.02651e-08
RP11-513I15.6	ENSG00000225339.3	chr6	-2.37676	0.000117616	0.00225431
B9D1	ENSG00000108641.14	chr17	-2.37506	1.28522e-06	4.0849e-05
RP11-157P1.4	ENSG00000226332.2	chr20	-2.3744	0.000219033	0.00388271
DNHD1	ENSG00000179532.12	chr11	-2.37416	1.63435e-08	7.44526e-07
CHD7	ENSG00000171316.11	chr8	-2.37337	1.68322e-07	6.38908e-06
TAP1	ENSG00000168394.10	chr6	-2.37032	8.83043e-10	5.0343e-08
CCDC85C	ENSG00000205476.8	chr14	-2.36875	6.11954e-08	2.51174e-06
MID1IP1	ENSG00000165175.15	chrX	-2.36864	9.06267e-11	6.01797e-09
STRA6	ENSG00000137868.18	chr15	-2.36678	0.000168767	0.00308834
PDK3	ENSG00000067992.12	chrX	-2.3651	1.90173e-05	0.00045759
GS1-124K5.4	ENSG00000237310.1	chr7	-2.36507	0.000162487	0.00298615
AC002456.2	ENSG00000223969.5	chr7	-2.36287	0.000371026	0.00612088
ASIC3	ENSG00000213199.7	chr7	-2.36056	0.000119004	0.00227791
TBX2-AS1	ENSG00000267280.5	chr17	-2.36046	9.09531e-05	0.00181272
EGR1	ENSG00000120738.7	chr5	-2.35934	6.73994e-11	4.55374e-09
LINC01503	ENSG00000233901.5	chr9	-2.35767	4.60764e-06	0.000128194
FAM43A	ENSG00000185112.5	chr3	-2.35496	4.81096e-13	4.34236e-11
MBLAC1	ENSG00000214309.4	chr7	-2.35412	0.00013306	0.0025024
NECTIN1	ENSG00000110400.10	chr11	-2.35364	3.63148e-09	1.85856e-07
RP13-554M15.7	ENSG00000280287.1	chr12	-2.34983	7.35187e-05	0.00150345
THAP7-AS1	ENSG00000230513.1	chr22	-2.34701	4.70107e-05	0.00101502
RP11-54C4.3	ENSG00000275765.5	chr5	-2.34683	7.00697e-05	0.0014436
RP11-1020A11.2	ENSG00000269982.1	chr3	-2.34681	1.03225e-05	0.000263451
LRIG1	ENSG00000144749.13	chr3	-2.34668	1.2505e-11	9.25708e-10
SLC9A3R1	ENSG00000109062.10	chr17	-2.34659	1.90447e-07	7.12636e-06
SHROOM4	ENSG00000158352.15	chrX	-2.3439	7.69188e-07	2.55386e-05
RP11-1275H24.3	ENSG00000273084.1	chr7	-2.34193	0.000479051	0.00759844
SYTL2	ENSG00000137501.17	chr11	-2.33936	5.12652e-12	4.01522e-10
EXOC3-AS1	ENSG00000221990.4	chr5	-2.33694	2.63781e-06	7.79087e-05
SAMD14	ENSG00000167100.14	chr17	-2.33616	3.0265e-05	0.000690716
FHIT	ENSG00000189283.9	chr3	-2.33533	0.000122461	0.00233638
COMTD1	ENSG00000165644.10	chr10	-2.33529	1.22146e-05	0.000306616
GPX3	ENSG00000211445.11	chr5	-2.33449	6.52497e-06	0.000173791
LINC00899	ENSG00000231711.2	chr22	-2.3306	1.01544e-05	0.000259961
DDR1	ENSG00000204580.12	chr6	-2.32759	1.8332e-08	8.27962e-07
EEPD1	ENSG00000122547.10	chr7	-2.32596	2.27896e-07	8.37112e-06
RP11-809O17.1	ENSG00000253210.1	chr8	-2.32055	0.000110424	0.00213693
REPIN1	ENSG00000214022.11	chr7	-2.31973	2.62192e-11	1.85798e-09
PSME1	ENSG00000092010.14	chr14	-2.31247	3.65564e-09	1.86927e-07
TNFRSF10A	ENSG00000104689.9	chr8	-2.3123	4.21958e-06	0.000118592
KLHL26	ENSG00000167487.11	chr19	-2.307	1.66856e-07	6.33757e-06
PLEKHH2	ENSG00000152527.13	chr2	-2.30489	3.32455e-08	1.42607e-06
RND2	ENSG00000108830.9	chr17	-2.30431	0.000128	0.00242057
KLLN	ENSG00000227268.3	chr10	-2.30315	5.24908e-05	0.00112289
RP11-20D14.6	ENSG00000249790.2	chr12	-2.30304	8.86102e-05	0.00177334
STC1	ENSG00000159167.11	chr8	-2.30186	0.000147066	0.00273391
ATP2A3	ENSG00000074370.17	chr17	-2.29988	1.25179e-05	0.000313283
AC007383.3	ENSG00000227946.1	chr2	-2.28728	0.000120103	0.00229667
A4GALT	ENSG00000128274.15	chr22	-2.28657	7.03682e-10	4.08396e-08
MESP2	ENSG00000188095.4	chr15	-2.28289	0.000199261	0.0035693
BCR	ENSG00000186716.19	chr22	-2.28277	2.11585e-13	1.99996e-11
TCN2	ENSG00000185339.8	chr22	-2.27668	2.4524e-07	8.94594e-06
MDGA1	ENSG00000112139.14	chr6	-2.27514	3.07165e-10	1.85311e-08
LRP5	ENSG00000162337.11	chr11	-2.27308	5.64159e-12	4.39492e-10
RHOD	ENSG00000173156.6	chr11	-2.27258	3.21135e-06	9.31419e-05
HIP1R	ENSG00000130787.13	chr12	-2.26735	6.39186e-08	2.61059e-06
C1orf56	ENSG00000143443.9	chr1	-2.26636	4.91126e-06	0.000135408
PKN1	ENSG00000123143.12	chr19	-2.26047	7.76483e-07	2.57513e-05
FOXP2	ENSG00000128573.23	chr7	-2.26011	0.000106954	0.00208298
GPRC5C	ENSG00000170412.16	chr17	-2.25706	0.000378524	0.00621982
PRKCD	ENSG00000163932.13	chr3	-2.24908	5.72518e-06	0.000154833
DUX4L50	ENSG00000232815.1	chr9	-2.24904	0.000457804	0.0072984
MED12L	ENSG00000144893.12	chr3	-2.24594	0.00038039	0.00624777
NATD1	ENSG00000274180.1	chr17	-2.24405	1.64181e-06	5.09549e-05
ASPA	ENSG00000108381.10	chr17	-2.24375	9.45709e-05	0.00187581
PPP1R16A	ENSG00000160972.9	chr8	-2.24289	1.45445e-08	6.73142e-07
PRKAR2A-AS1	ENSG00000224424.7	chr3	-2.24109	0.000138179	0.00257944
BTN3A3	ENSG00000111801.15	chr6	-2.24015	4.16632e-10	2.47493e-08
CARD19	ENSG00000165233.17	chr9	-2.23856	3.75075e-11	2.61323e-09
SLC22A18	ENSG00000110628.13	chr11	-2.23839	2.64091e-07	9.54957e-06
CHST2	ENSG00000175040.5	chr3	-2.23564	5.23533e-11	3.56623e-09
CHCHD10	ENSG00000250479.8	chr22	-2.23241	1.6696e-05	0.000406284
SPAG8	ENSG00000137098.13	chr9	-2.22734	0.000136023	0.00254738
RP11-649A18.12	ENSG00000263843.1	chr17	-2.22638	0.000653463	0.0098686
CTD-2260A17.2	ENSG00000247121.6	chr5	-2.2253	0.000590128	0.00904868
SOD2	ENSG00000112096.16	chr6	-2.22314	5.26648e-10	3.10621e-08
FOSB	ENSG00000125740.13	chr19	-2.22141	6.18787e-05	0.00129461
FMNL1	ENSG00000184922.13	chr17	-2.21993	4.46707e-05	0.000969179
IL17RD	ENSG00000144730.16	chr3	-2.21645	6.17896e-06	0.000165946
SREBF1	ENSG00000072310.16	chr17	-2.21483	1.4378e-08	6.67033e-07
PTPRU	ENSG00000060656.19	chr1	-2.21033	2.57719e-12	2.10073e-10
RGMA	ENSG00000182175.13	chr15	-2.21002	0.000362136	0.00599124
RPL13AP25	ENSG00000136149.6	chr13	-2.20722	0.000121741	0.00232341
RP13-516M14.1	ENSG00000260563.3	chr17	-2.20639	8.53512e-05	0.00171284
CTD-2026K11.6	ENSG00000203392.3	chr15	-2.20534	0.000302971	0.00515194
APBA2	ENSG00000034053.14	chr15	-2.20352	0.000523816	0.00818441
RAB11FIP1	ENSG00000156675.15	chr8	-2.20258	4.80308e-05	0.00103588
DUSP4	ENSG00000120875.8	chr8	-2.20239	2.24171e-09	1.18815e-07
UCP2	ENSG00000175567.8	chr11	-2.2023	2.22453e-05	0.000526386
ORAI3	ENSG00000175938.6	chr16	-2.2014	1.14464e-05	0.000289715
STX11	ENSG00000135604.9	chr6	-2.19834	0.000458623	0.00730837
PPP1R32	ENSG00000162148.10	chr11	-2.19368	0.000289424	0.00494911
AC004893.11	ENSG00000242687.2	chr7	-2.18831	0.000348823	0.00580575
FRY	ENSG00000073910.19	chr13	-2.1856	3.51095e-09	1.80483e-07
GRHL1	ENSG00000134317.17	chr2	-2.18502	0.000626814	0.00952065
TINAGL1	ENSG00000142910.15	chr1	-2.18501	6.29133e-05	0.00131342
ABTB2	ENSG00000166016.5	chr11	-2.18337	8.47482e-12	6.44631e-10
ITPKB	ENSG00000143772.9	chr1	-2.17934	2.56509e-07	9.30437e-06
DNALI1	ENSG00000163879.10	chr1	-2.17674	7.97124e-05	0.00161363
POU2F2	ENSG00000028277.21	chr19	-2.17649	0.000443175	0.00709336
RAG1	ENSG00000166349.9	chr11	-2.1738	0.000578987	0.00889195
SHC1	ENSG00000160691.18	chr1	-2.1724	2.33833e-05	0.000548322
DNAH7	ENSG00000118997.13	chr2	-2.16947	0.000383898	0.00630099
ATP6V0A1	ENSG00000033627.15	chr17	-2.16776	9.11545e-13	7.9267e-11
WISP1	ENSG00000104415.13	chr8	-2.16616	9.49805e-06	0.000244452
RP11-660L16.2	ENSG00000254682.1	chr11	-2.1643	0.000102176	0.00200202
FTH1P2	ENSG00000234975.6	chr1	-2.16161	0.000105111	0.00205191
ADAMTS15	ENSG00000166106.3	chr11	-2.16152	0.000162073	0.00298042
DNMT3A	ENSG00000119772.16	chr2	-2.16134	3.13985e-09	1.62994e-07
MAF	ENSG00000178573.6	chr16	-2.16074	0.000273995	0.00470886
GSTM4	ENSG00000168765.15	chr1	-2.16046	3.11178e-08	1.34274e-06
RARA	ENSG00000131759.17	chr17	-2.15756	1.49887e-08	6.90942e-07
HSD17B1P1	ENSG00000108785.7	chr17	-2.15722	0.000578678	0.00888955
PLCXD3	ENSG00000182836.9	chr5	-2.15683	0.000112549	0.00217516
AHDC1	ENSG00000126705.13	chr1	-2.15422	2.4269e-11	1.72822e-09
RELB	ENSG00000104856.13	chr19	-2.15141	4.44641e-09	2.23619e-07
ADAM22	ENSG00000008277.14	chr7	-2.15064	0.000262758	0.00454671
SLC5A3	ENSG00000198743.6	chr21	-2.14972	8.04458e-10	4.62261e-08
KREMEN1	ENSG00000183762.12	chr22	-2.1488	1.57425e-09	8.59499e-08
RP11-774O3.3	ENSG00000251615.3	chr4	-2.1481	0.000112603	0.00217548
METRN	ENSG00000103260.8	chr16	-2.14385	1.33632e-06	4.23341e-05
CENPV	ENSG00000166582.9	chr17	-2.14084	5.12197e-06	0.00014002
SLC6A6	ENSG00000131389.16	chr3	-2.13963	1.14793e-10	7.47724e-09
FOXN3-AS1	ENSG00000258920.1	chr14	-2.13946	0.000399199	0.00651527
NMB	ENSG00000197696.9	chr15	-2.1385	1.49128e-06	4.66573e-05
RNF166	ENSG00000158717.10	chr16	-2.13635	1.75459e-06	5.39933e-05
BTN3A1	ENSG00000026950.16	chr6	-2.13565	7.55494e-11	5.05728e-09
GDF5	ENSG00000125965.8	chr20	-2.13478	0.000214537	0.00381701
KLHDC8B	ENSG00000185909.14	chr3	-2.13439	4.75566e-05	0.00102604
NOL4L	ENSG00000197183.13	chr20	-2.13415	7.27632e-07	2.42838e-05
NFE2L3	ENSG00000050344.8	chr7	-2.13023	0.000262836	0.00454671
ARIH2OS	ENSG00000221883.2	chr3	-2.12189	0.000481341	0.00762643
PCDH7	ENSG00000169851.15	chr4	-2.11882	3.41614e-12	2.74983e-10
TOLLIP-AS1	ENSG00000255153.1	chr11	-2.11212	0.000550211	0.008529
TNFSF9	ENSG00000125657.4	chr19	-2.11032	0.000507169	0.00796605
IFITM10	ENSG00000244242.1	chr11	-2.10837	2.40149e-05	0.000561545
LRRC37A4P	ENSG00000214425.7	chr17	-2.10825	0.000598693	0.00915341
ADCY1	ENSG00000164742.14	chr7	-2.10656	0.000421203	0.00680971
TNFSF13	ENSG00000161955.16	chr17	-2.09653	0.00048294	0.00764342
FAM196A	ENSG00000188916.8	chr10	-2.09589	9.97622e-05	0.00196601
TLE1	ENSG00000196781.14	chr9	-2.09583	1.18921e-09	6.63634e-08
EXD3	ENSG00000187609.15	chr9	-2.0939	2.74817e-05	0.000632668
PDGFA	ENSG00000197461.13	chr7	-2.08746	2.69741e-06	7.95071e-05
RP11-90L1.8	ENSG00000275880.1	chr13	-2.08721	0.000262189	0.00454093
ECH1	ENSG00000104823.8	chr19	-2.08706	3.45259e-10	2.0743e-08
RAD9A	ENSG00000172613.7	chr11	-2.08661	0.000108896	0.00211372
VAMP5	ENSG00000168899.4	chr2	-2.08496	7.98556e-10	4.59324e-08
PER1	ENSG00000179094.14	chr17	-2.0842	2.94193e-06	8.60589e-05
SLC25A27	ENSG00000153291.15	chr6	-2.08302	0.000352558	0.00585996
FTH1P8	ENSG00000219507.4	chrX	-2.0827	0.000131098	0.0024695
PSME2	ENSG00000100911.14	chr14	-2.08179	1.56478e-06	4.87205e-05
LINC01137	ENSG00000233621.1	chr1	-2.07932	5.51483e-05	0.00117283
SVIP	ENSG00000198168.8	chr11	-2.07846	1.05424e-06	3.40674e-05
MAP3K11	ENSG00000173327.7	chr11	-2.07429	1.98556e-05	0.000475395
SORL1	ENSG00000137642.12	chr11	-2.07321	0.000352212	0.00585719
EGFLAM	ENSG00000164318.17	chr5	-2.06817	0.000258594	0.00448535
CTA-29F11.1	ENSG00000260708.1	chr22	-2.06699	0.000312096	0.0052808
RAB6B	ENSG00000154917.10	chr3	-2.06461	4.87469e-05	0.0010486
HECTD4	ENSG00000173064.11	chr12	-2.06191	1.43479e-09	7.88432e-08
HIC1	ENSG00000177374.12	chr17	-2.05939	2.71295e-10	1.64871e-08
RHBDF1	ENSG00000007384.15	chr16	-2.05936	3.688e-10	2.20433e-08
CCDC121	ENSG00000176714.9	chr2	-2.05903	0.000640019	0.00970092
URB1-AS1	ENSG00000256073.3	chr21	-2.05399	0.000204333	0.00365337
FAM98C	ENSG00000130244.12	chr19	-2.05383	2.72172e-07	9.79298e-06
CAND2	ENSG00000144712.11	chr3	-2.05238	0.000171853	0.00313445
DPM3	ENSG00000179085.7	chr1	-2.0516	6.06262e-08	2.49367e-06
CCDC106	ENSG00000173581.7	chr19	-2.05069	1.11656e-06	3.58616e-05
CES2	ENSG00000172831.11	chr16	-2.05036	1.88434e-07	7.06736e-06
GRAMD4	ENSG00000075240.16	chr22	-2.04921	1.39242e-10	8.90205e-09
HMGCS1	ENSG00000112972.14	chr5	-2.04918	2.60058e-07	9.42008e-06
CCDC40	ENSG00000141519.14	chr17	-2.0489	0.000400427	0.00652798
MOB3C	ENSG00000142961.14	chr1	-2.0449	3.50727e-07	1.23514e-05
SPSB1	ENSG00000171621.13	chr1	-2.04438	3.88815e-10	2.31919e-08
RP11-326I11.3	ENSG00000271646.1	chr4	-2.04414	0.000124739	0.00237204
KCNJ14	ENSG00000182324.6	chr19	-2.04192	0.000399578	0.00651962
RP11-617F23.1	ENSG00000259291.2	chr15	-2.03982	0.000176092	0.00319912
HAGLR	ENSG00000224189.6	chr2	-2.03805	1.9917e-06	6.04564e-05
HIST1H2BJ	ENSG00000124635.8	chr6	-2.03642	0.000173532	0.00316012
MARCKSL1	ENSG00000175130.6	chr1	-2.03555	0.000130715	0.00246532
SLC19A2	ENSG00000117479.12	chr1	-2.03538	2.11483e-09	1.12398e-07
GSTM5	ENSG00000134201.10	chr1	-2.03337	8.90222e-07	2.91897e-05
RAB24	ENSG00000169228.13	chr5	-2.03298	5.93053e-05	0.00124819
PRKAA2	ENSG00000162409.10	chr1	-2.03196	0.000244384	0.00426951
L3MBTL3	ENSG00000198945.7	chr6	-2.03026	2.1667e-07	7.99929e-06
INHBE	ENSG00000139269.2	chr12	-2.02857	1.89315e-05	0.000455715
COL8A2	ENSG00000171812.11	chr1	-2.02728	7.02583e-11	4.71942e-09
PNPLA7	ENSG00000130653.15	chr9	-2.02231	0.000114212	0.00219852
BSN	ENSG00000164061.4	chr3	-2.01908	0.000544869	0.00845523
RP11-46C24.7	ENSG00000259877.2	chr16	-2.01814	0.000103408	0.00202276
RP11-218M22.1	ENSG00000177406.4	chr12	-2.01724	1.92531e-05	0.000462498
AMN1	ENSG00000151743.10	chr12	-2.01719	0.000148057	0.00275057
C15orf65	ENSG00000261652.2	chr15	-2.01453	0.000302284	0.00514606
TRIM8	ENSG00000171206.13	chr10	-2.01137	2.50648e-08	1.1012e-06
HOXB4	ENSG00000182742.5	chr17	-2.01122	1.43457e-09	7.88432e-08
TUSC2	ENSG00000114383.9	chr3	-2.00928	2.30318e-07	8.45477e-06
SYNPO	ENSG00000171992.12	chr5	-2.00816	3.75206e-09	1.91352e-07
TMEM170B	ENSG00000205269.5	chr6	-2.00691	0.000322715	0.00542881
FAM63A	ENSG00000143409.15	chr1	-2.00629	6.91894e-07	2.31844e-05
TKT	ENSG00000163931.15	chr3	-2.00078	1.27249e-05	0.000317914
NT5M	ENSG00000205309.13	chr17	-1.99941	0.000560513	0.00865403
DCHS1	ENSG00000166341.7	chr11	-1.99775	3.00148e-09	1.56231e-07
BMF	ENSG00000104081.13	chr15	-1.99587	9.18237e-05	0.00182794
CLDN15	ENSG00000106404.13	chr7	-1.98911	5.95334e-05	0.00125141
PTPRS	ENSG00000105426.15	chr19	-1.98908	2.56669e-07	9.30437e-06
ZBTB20	ENSG00000181722.16	chr3	-1.98888	1.21942e-05	0.000306236
LINC01138	ENSG00000274020.1	chr1	-1.98858	0.000584905	0.00897333
FBXL19-AS1	ENSG00000260852.1	chr16	-1.98735	0.000102376	0.00200458
FTH1P7	ENSG00000232187.1	chr13	-1.98549	0.000268253	0.00462937
PDGFD	ENSG00000170962.12	chr11	-1.98487	3.59311e-07	1.26154e-05
PLEKHH3	ENSG00000068137.14	chr17	-1.98465	4.0496e-06	0.000114257
WDR63	ENSG00000162643.12	chr1	-1.97519	0.000164863	0.00302706
BMP6	ENSG00000153162.8	chr6	-1.97495	3.45722e-06	9.94285e-05
ZNF219	ENSG00000165804.15	chr14	-1.97315	6.76898e-09	3.318e-07
ELL	ENSG00000105656.12	chr19	-1.97246	8.5578e-09	4.11832e-07
ABHD15	ENSG00000168792.4	chr17	-1.97123	3.75085e-06	0.00010671
TRIM22	ENSG00000132274.15	chr11	-1.9706	1.31455e-08	6.14766e-07
CDIP1	ENSG00000089486.16	chr16	-1.96577	4.0405e-08	1.70793e-06
PSTPIP2	ENSG00000152229.18	chr18	-1.96288	3.86664e-06	0.000109628
CTSA	ENSG00000064601.16	chr20	-1.95976	2.73858e-05	0.000630961
CBX6	ENSG00000183741.11	chr22	-1.95841	1.23335e-07	4.80726e-06
BBC3	ENSG00000105327.16	chr19	-1.95759	9.8584e-08	3.90814e-06
EPHB2	ENSG00000133216.16	chr1	-1.95756	1.60605e-05	0.000392629
SCAND1	ENSG00000171222.10	chr20	-1.95606	3.98542e-09	2.02187e-07
FEZ1	ENSG00000149557.12	chr11	-1.94927	5.06165e-07	1.73414e-05
NBEA	ENSG00000172915.18	chr13	-1.94741	6.6271e-07	2.22966e-05
EFNB1	ENSG00000090776.5	chrX	-1.94597	4.73018e-09	2.36864e-07
TPRN	ENSG00000176058.11	chr9	-1.9441	4.98934e-05	0.00107207
IQSEC2	ENSG00000124313.12	chrX	-1.94208	1.97449e-06	5.99967e-05
THBS2	ENSG00000186340.14	chr6	-1.93793	0.000436625	0.00701368
GIT1	ENSG00000108262.15	chr17	-1.93723	2.84176e-05	0.000652621
APOL2	ENSG00000128335.13	chr22	-1.93362	1.37715e-07	5.33081e-06
FYCO1	ENSG00000163820.14	chr3	-1.93184	2.32155e-10	1.4288e-08
STMN3	ENSG00000197457.9	chr20	-1.93178	2.30331e-09	1.21721e-07
NINL	ENSG00000101004.14	chr20	-1.93161	2.22101e-05	0.000525912
MAN1B1-AS1	ENSG00000268996.3	chr9	-1.93138	0.000300746	0.0051246
PLAT	ENSG00000104368.17	chr8	-1.93022	0.000618433	0.00941306
NTN4	ENSG00000074527.11	chr12	-1.93	2.25985e-05	0.000533584
DGCR6	ENSG00000183628.12	chr22	-1.9296	0.000310933	0.00526573
EPS8L2	ENSG00000177106.14	chr11	-1.92891	1.22874e-05	0.000308179
CPE	ENSG00000109472.13	chr4	-1.9258	1.0663e-09	6.0024e-08
ANKEF1	ENSG00000132623.15	chr20	-1.92576	0.000173753	0.00316315
NR4A1	ENSG00000123358.19	chr12	-1.92372	1.57912e-05	0.000386536
TRIB1	ENSG00000173334.3	chr8	-1.9195	2.68557e-08	1.17543e-06
TSPAN9	ENSG00000011105.11	chr12	-1.91854	2.23404e-08	9.93539e-07
GDPGP1	ENSG00000183208.12	chr15	-1.91811	0.000417399	0.00675908
SOBP	ENSG00000112320.11	chr6	-1.91786	1.86157e-05	0.000448486
CBX7	ENSG00000100307.12	chr22	-1.91697	2.66395e-06	7.86406e-05
RNF207	ENSG00000158286.12	chr1	-1.9155	3.8409e-05	0.00085017
RELT	ENSG00000054967.12	chr11	-1.91549	0.000226736	0.00400093
NRIP1	ENSG00000180530.10	chr21	-1.91445	3.574e-10	2.1406e-08
TAP2	ENSG00000204267.13	chr6	-1.90989	7.09515e-08	2.87356e-06
TRPV1	ENSG00000196689.11	chr17	-1.90945	0.000145681	0.00270904
SGK223	ENSG00000275342.4	chr8	-1.90854	1.06749e-09	6.00331e-08
RP11-395N3.2	ENSG00000272622.1	chr2	-1.90658	0.000621553	0.00945214
RP11-458F8.4	ENSG00000273142.1	chr7	-1.90524	0.000442616	0.00708834
CDK20	ENSG00000156345.17	chr9	-1.90524	2.53384e-05	0.000589405
DOCK4	ENSG00000128512.19	chr7	-1.90371	9.66849e-05	0.0019099
TPGS1	ENSG00000141933.9	chr19	-1.89841	4.31366e-06	0.000120885
UBA7	ENSG00000182179.11	chr3	-1.89626	1.17577e-09	6.574e-08
ZNF524	ENSG00000171443.6	chr19	-1.89615	8.89943e-06	0.000230065
PDP2	ENSG00000172840.6	chr16	-1.89527	1.25778e-09	6.97875e-08
ARMC5	ENSG00000140691.16	chr16	-1.89418	2.9236e-06	8.56521e-05
RNF44	ENSG00000146083.11	chr5	-1.8894	2.49397e-07	9.07582e-06
MFSD12	ENSG00000161091.12	chr19	-1.88478	4.9873e-08	2.07787e-06
AC006978.6	ENSG00000235859.5	chr7	-1.88462	0.000567148	0.00873324
ADCY6	ENSG00000174233.11	chr12	-1.88358	1.1693e-06	3.73487e-05
NLRC5	ENSG00000140853.15	chr16	-1.88357	1.06834e-06	3.44654e-05
AK9	ENSG00000155085.15	chr6	-1.87982	0.00010168	0.00199433
DUSP23	ENSG00000158716.8	chr1	-1.87874	1.52743e-06	4.76598e-05
ITPKC	ENSG00000086544.2	chr19	-1.87796	5.49816e-07	1.86618e-05
CEP170B	ENSG00000099814.15	chr14	-1.8767	1.13639e-06	3.64178e-05
LINC-PINT	ENSG00000231721.6	chr7	-1.87489	1.68428e-05	0.000409341
SLC2A11	ENSG00000133460.19	chr22	-1.8743	0.000129231	0.00244147
C19orf66	ENSG00000130813.17	chr19	-1.87051	1.3111e-05	0.000327138
FBXO44	ENSG00000132879.13	chr1	-1.86967	0.000100521	0.00197663
TMEM140	ENSG00000146859.6	chr7	-1.86946	2.86648e-06	8.41487e-05
ARHGAP26	ENSG00000145819.15	chr5	-1.86944	6.2992e-05	0.00131459
FABP5	ENSG00000164687.10	chr8	-1.86701	2.10839e-06	6.35992e-05
SERPINF1	ENSG00000132386.10	chr17	-1.86697	3.33153e-09	1.72022e-07
EME2	ENSG00000197774.12	chr16	-1.86672	4.32354e-05	0.000941912
SLC46A3	ENSG00000139508.14	chr13	-1.86571	3.6669e-05	0.000817894
FIBIN	ENSG00000176971.3	chr11	-1.86331	2.4946e-07	9.07582e-06
FBXL14	ENSG00000171823.6	chr12	-1.86287	5.07221e-06	0.000138922
SPTB	ENSG00000070182.18	chr14	-1.86208	0.000499901	0.00786893
H2AFJ	ENSG00000246705.4	chr12	-1.86121	3.58201e-08	1.52497e-06
TDRKH	ENSG00000182134.15	chr1	-1.85546	0.00052985	0.00826012
SYNGR1	ENSG00000100321.14	chr22	-1.85397	0.000315959	0.00533526
MCTP2	ENSG00000140563.14	chr15	-1.85332	0.000558759	0.00863414
PDE5A	ENSG00000138735.15	chr4	-1.85246	2.65226e-07	9.56675e-06
DTX3L	ENSG00000163840.9	chr3	-1.85059	2.13035e-08	9.518e-07
EIF4E3	ENSG00000163412.12	chr3	-1.85055	7.68121e-05	0.00156036
TCF7	ENSG00000081059.19	chr5	-1.84998	3.49299e-08	1.49061e-06
PLA2G6	ENSG00000184381.18	chr22	-1.84419	0.000165574	0.00303807
SMPD2	ENSG00000135587.8	chr6	-1.84304	0.000525681	0.00821016
PIP4K2C	ENSG00000166908.17	chr12	-1.84114	6.59147e-07	2.22025e-05
EVA1B	ENSG00000142694.6	chr1	-1.83948	7.75974e-08	3.12527e-06
HMCES	ENSG00000183624.13	chr3	-1.83862	3.56653e-08	1.52087e-06
NAPRT	ENSG00000147813.15	chr8	-1.83829	1.45241e-05	0.000359614
LYPLA2	ENSG00000011009.10	chr1	-1.83743	6.08255e-06	0.000163507
ANKRD35	ENSG00000198483.12	chr1	-1.83439	0.000255643	0.00444081
CSDC2	ENSG00000172346.14	chr22	-1.83423	0.000558053	0.00862752
ZBED5-AS1	ENSG00000247271.6	chr11	-1.83406	0.000487751	0.00771015
LGALS3BP	ENSG00000108679.12	chr17	-1.833	1.77887e-07	6.71241e-06
ENKD1	ENSG00000124074.11	chr16	-1.8329	2.94123e-06	8.60589e-05
TMSB4XP4	ENSG00000223551.1	chr9	-1.83269	0.000514592	0.00805214
ESRRA	ENSG00000173153.13	chr11	-1.83075	3.26962e-06	9.45014e-05
APOBEC3C	ENSG00000244509.3	chr22	-1.82961	1.14724e-05	0.000290245
CRTC1	ENSG00000105662.15	chr19	-1.82743	1.86966e-07	7.02326e-06
ILF3-AS1	ENSG00000267100.1	chr19	-1.82734	9.19623e-07	3.01027e-05
ABCB9	ENSG00000150967.17	chr12	-1.82321	1.50326e-05	0.000370466
NRP2	ENSG00000118257.16	chr2	-1.82311	2.44583e-07	8.92758e-06
MARCH2	ENSG00000099785.10	chr19	-1.82137	4.88917e-07	1.67703e-05
DUSP5	ENSG00000138166.5	chr10	-1.81998	6.069e-10	3.56144e-08
DNAJC4	ENSG00000110011.13	chr11	-1.819	9.80269e-06	0.000251734
CNNM2	ENSG00000148842.17	chr10	-1.81551	7.47352e-06	0.000195997
BTBD19	ENSG00000222009.8	chr1	-1.81431	7.4313e-06	0.000194977
NMI	ENSG00000123609.10	chr2	-1.81161	7.73518e-08	3.11754e-06
DPYSL4	ENSG00000151640.12	chr10	-1.81156	2.43355e-05	0.000568125
RFX2	ENSG00000087903.12	chr19	-1.81023	4.15203e-08	1.75252e-06
NR2F1	ENSG00000175745.11	chr5	-1.81007	1.12813e-05	0.000285786
DHCR7	ENSG00000172893.15	chr11	-1.80564	4.64245e-08	1.93837e-06
AKAP8L	ENSG00000011243.17	chr19	-1.80548	2.06974e-07	7.68329e-06
INO80C	ENSG00000153391.15	chr18	-1.80534	8.76401e-05	0.00175513
TBC1D8	ENSG00000204634.12	chr2	-1.80303	0.000413795	0.00671197
MMP17	ENSG00000198598.6	chr12	-1.8014	2.82402e-08	1.22954e-06
BCL3	ENSG00000069399.13	chr19	-1.80134	9.59992e-07	3.12479e-05
C9orf16	ENSG00000171159.4	chr9	-1.80098	1.85837e-06	5.68553e-05
MIDN	ENSG00000167470.12	chr19	-1.79943	1.55065e-06	4.83065e-05
SEMA4B	ENSG00000185033.14	chr15	-1.79899	8.85743e-06	0.000229081
NAP1L5	ENSG00000177432.6	chr4	-1.7982	2.43494e-05	0.000568221
SPR	ENSG00000116096.5	chr2	-1.79726	1.08845e-06	3.50167e-05
SHOX2	ENSG00000168779.19	chr3	-1.79573	7.93284e-08	3.18835e-06
ZNRF2	ENSG00000180233.10	chr7	-1.79476	5.14814e-06	0.00014067
HOXB-AS3	ENSG00000233101.10	chr17	-1.79271	5.57071e-06	0.000151008
MXI1	ENSG00000119950.20	chr10	-1.79033	1.21308e-06	3.86832e-05
RGS3	ENSG00000138835.22	chr9	-1.78836	3.97809e-09	2.01992e-07
LZTS2	ENSG00000107816.17	chr10	-1.78761	1.59395e-06	4.9549e-05
PHC2	ENSG00000134686.17	chr1	-1.7836	4.30012e-08	1.80976e-06
GLCCI1	ENSG00000106415.12	chr7	-1.77904	1.75683e-05	0.00042537
TSC22D4	ENSG00000166925.8	chr7	-1.77793	3.20365e-05	0.000727712
NAT14	ENSG00000090971.4	chr19	-1.77714	2.40039e-08	1.0586e-06
PDE11A	ENSG00000128655.16	chr2	-1.77649	0.000538149	0.00836661
ZSCAN18	ENSG00000121413.12	chr19	-1.77568	2.08784e-05	0.000497627
PITPNM2	ENSG00000090975.12	chr12	-1.77202	3.24789e-08	1.39731e-06
EPHA4	ENSG00000116106.11	chr2	-1.77142	0.000130804	0.00246557
HPCAL1	ENSG00000115756.12	chr2	-1.76917	8.89013e-09	4.26429e-07
LIMK1	ENSG00000106683.14	chr7	-1.76332	4.18717e-08	1.76478e-06
C3orf58	ENSG00000181744.8	chr3	-1.7625	6.79476e-08	2.7596e-06
C15orf59	ENSG00000205363.5	chr15	-1.75915	0.000172429	0.00314397
TBKBP1	ENSG00000198933.9	chr17	-1.75886	6.81469e-06	0.000180596
IRS1	ENSG00000169047.5	chr2	-1.75723	1.02648e-06	3.32628e-05
ISOC1	ENSG00000066583.11	chr5	-1.75559	2.72276e-05	0.000628231
SAMD9L	ENSG00000177409.11	chr7	-1.75447	1.37022e-07	5.30864e-06
HEXDC	ENSG00000169660.15	chr17	-1.75306	0.000119394	0.00228462
MAFG-AS1	ENSG00000265688.1	chr17	-1.75236	0.000617682	0.0094041
GFRA1	ENSG00000151892.14	chr10	-1.74992	3.80177e-07	1.33078e-05
FAM162A	ENSG00000114023.15	chr3	-1.74909	2.20528e-06	6.62807e-05
PLA2G16	ENSG00000176485.10	chr11	-1.74638	0.000501209	0.00788738
GALNT7	ENSG00000109586.11	chr4	-1.74605	8.89053e-09	4.26429e-07
GMIP	ENSG00000089639.10	chr19	-1.74502	1.31576e-05	0.000328018
SQRDL	ENSG00000137767.13	chr15	-1.74398	9.44943e-05	0.00187493
PPM1K	ENSG00000163644.14	chr4	-1.74331	3.72325e-06	0.000106145
BTN2A2	ENSG00000124508.16	chr6	-1.73996	7.26723e-05	0.00148982
PCBD1	ENSG00000166228.8	chr10	-1.73964	1.6482e-06	5.11117e-05
LPAR6	ENSG00000139679.15	chr13	-1.73215	0.000492031	0.00775767
GSTM3	ENSG00000134202.10	chr1	-1.73035	0.000181582	0.00328608
BHLHE40	ENSG00000134107.4	chr3	-1.73023	9.17162e-08	3.64335e-06
MEF2D	ENSG00000116604.17	chr1	-1.72999	3.59975e-06	0.000103221
MYO18A	ENSG00000196535.15	chr17	-1.72957	4.29926e-09	2.16971e-07
AGTR1	ENSG00000144891.17	chr3	-1.72493	4.15477e-05	0.000907529
DDX58	ENSG00000107201.9	chr9	-1.72455	2.38791e-06	7.13263e-05
PLEKHA4	ENSG00000105559.11	chr19	-1.7244	3.43485e-08	1.46904e-06
ZNF787	ENSG00000142409.5	chr19	-1.72434	1.01541e-06	3.29326e-05
LYRM5	ENSG00000205707.10	chr12	-1.72422	5.26413e-06	0.000143434
OSBPL7	ENSG00000006025.11	chr17	-1.72417	0.000106912	0.00208287
TLCD1	ENSG00000160606.10	chr17	-1.72303	0.000456118	0.00727645
P4HTM	ENSG00000178467.17	chr3	-1.71996	1.70294e-06	5.25431e-05
VAMP2	ENSG00000220205.8	chr17	-1.7172	9.17263e-07	3.00424e-05
ZDHHC1	ENSG00000159714.10	chr16	-1.71686	0.000153993	0.00285173
CAPN5	ENSG00000149260.15	chr11	-1.71613	8.1714e-09	3.94874e-07
TRIM62	ENSG00000116525.13	chr1	-1.71245	0.000196635	0.0035277
ACSS1	ENSG00000154930.14	chr20	-1.71068	0.000478433	0.00759279
FAM131A	ENSG00000175182.13	chr3	-1.70807	0.000204934	0.00366075
C14orf79	ENSG00000140104.13	chr14	-1.70714	1.51498e-05	0.000372879
MSMO1	ENSG00000052802.12	chr4	-1.70215	1.00344e-05	0.000257457
PRKX	ENSG00000183943.5	chrX	-1.70103	6.43032e-05	0.00134002
BAZ2A	ENSG00000076108.11	chr12	-1.69812	6.98868e-06	0.000184616
SUSD6	ENSG00000100647.7	chr14	-1.69799	2.26218e-07	8.31477e-06
LRRC16A	ENSG00000079691.17	chr6	-1.69769	1.57264e-05	0.000385112
PROS1	ENSG00000184500.14	chr3	-1.69729	6.61106e-07	2.22556e-05
SHTN1	ENSG00000187164.18	chr10	-1.69706	0.000568234	0.00874764
PSMA6	ENSG00000100902.10	chr14	-1.6968	0.000613219	0.00934596
HIPK2	ENSG00000064393.15	chr7	-1.69464	1.56533e-07	6.00046e-06
ADAM15	ENSG00000143537.13	chr1	-1.69323	5.69821e-05	0.00120696
BCAS4	ENSG00000124243.17	chr20	-1.6927	5.70784e-05	0.00120812
AGRN	ENSG00000188157.13	chr1	-1.69152	1.54962e-06	4.83004e-05
MCC	ENSG00000171444.17	chr5	-1.69122	5.4923e-08	2.28335e-06
PML	ENSG00000140464.19	chr15	-1.68729	1.82959e-08	8.26977e-07
SMAD3	ENSG00000166949.15	chr15	-1.68468	1.22567e-05	0.000307542
GPANK1	ENSG00000204438.10	chr6	-1.68302	2.67793e-05	0.000619894
THAP7	ENSG00000184436.11	chr22	-1.67927	3.09965e-05	0.000705745
PLXNB3	ENSG00000198753.11	chrX	-1.67715	1.04339e-05	0.000265942
ZNHIT2	ENSG00000174276.6	chr11	-1.67324	0.000371566	0.00612803
MAP1LC3A	ENSG00000101460.12	chr20	-1.673	0.000227389	0.00400637
IL15	ENSG00000164136.16	chr4	-1.67266	0.000403021	0.00656289
TNFRSF1B	ENSG00000028137.17	chr1	-1.672	1.04003e-06	3.36642e-05
TNFRSF21	ENSG00000146072.6	chr6	-1.67146	1.47185e-05	0.000363962
CYHR1	ENSG00000187954.12	chr8	-1.67062	3.33467e-06	9.62856e-05
TBC1D24	ENSG00000162065.12	chr16	-1.67048	1.63992e-06	5.09236e-05
CRAT	ENSG00000095321.16	chr9	-1.66719	4.33853e-06	0.000121523
OBFC1	ENSG00000107960.10	chr10	-1.66663	1.95035e-07	7.28863e-06
KDM6B	ENSG00000132510.10	chr17	-1.66492	1.96953e-06	5.99087e-05
CC2D1A	ENSG00000132024.17	chr19	-1.66397	2.68253e-07	9.66393e-06
GABPB1-AS1	ENSG00000244879.5	chr15	-1.65817	7.19026e-05	0.00147717
SATB1	ENSG00000182568.16	chr3	-1.65556	1.47898e-05	0.000365101
SULF2	ENSG00000196562.14	chr20	-1.65555	5.05253e-06	0.000138514
SHISA4	ENSG00000198892.6	chr1	-1.65233	2.14935e-05	0.000510818
NECAB3	ENSG00000125967.16	chr20	-1.65124	0.00064174	0.00972191
ROGDI	ENSG00000067836.12	chr16	-1.64374	7.26132e-05	0.00148914
CNNM3	ENSG00000168763.15	chr2	-1.6433	1.94236e-06	5.92062e-05
ABHD2	ENSG00000140526.17	chr15	-1.64231	0.000118832	0.00227612
CIPC	ENSG00000198894.7	chr14	-1.64109	3.25286e-05	0.000735436
FAM50B	ENSG00000145945.5	chr6	-1.63718	3.44165e-05	0.000773083
RAB40B	ENSG00000141542.10	chr17	-1.63527	6.43445e-05	0.0013404
JHDM1D-AS1	ENSG00000260231.1	chr7	-1.63375	0.000562855	0.00868659
FAM210B	ENSG00000124098.9	chr20	-1.63374	2.49582e-07	9.07582e-06
MRM1	ENSG00000278619.4	chr17	-1.63188	0.000203718	0.00364464
CSF1	ENSG00000184371.13	chr1	-1.63082	1.66498e-05	0.000405328
TNK2	ENSG00000061938.16	chr3	-1.6304	3.30366e-05	0.00074518
SCD	ENSG00000099194.5	chr10	-1.63007	0.000283268	0.00485386
RGAG4	ENSG00000242732.4	chrX	-1.62809	4.11384e-07	1.43138e-05
RRM2B	ENSG00000048392.11	chr8	-1.62752	3.36068e-06	9.69401e-05
STEAP2	ENSG00000157214.13	chr7	-1.62622	1.49718e-07	5.75822e-06
SLC50A1	ENSG00000169241.17	chr1	-1.61912	2.15657e-06	6.4951e-05
TANGO2	ENSG00000183597.15	chr22	-1.61835	0.000151595	0.0028127
BCL2L1	ENSG00000171552.12	chr20	-1.61809	1.05169e-07	4.14653e-06
WDR81	ENSG00000167716.18	chr17	-1.61598	7.49101e-08	3.02544e-06
DGKD	ENSG00000077044.10	chr2	-1.61421	3.95803e-06	0.000111945
AMER1	ENSG00000184675.9	chrX	-1.61196	0.000451217	0.00721015
NUDT22	ENSG00000149761.8	chr11	-1.61115	1.37248e-05	0.000341133
ZBTB7B	ENSG00000160685.13	chr1	-1.60874	1.51197e-05	0.000372296
WBP2	ENSG00000132471.11	chr17	-1.60829	4.51396e-07	1.56124e-05
PPM1D	ENSG00000170836.11	chr17	-1.60674	6.94677e-06	0.00018376
GRK2	ENSG00000173020.10	chr11	-1.60627	2.00709e-05	0.000480353
NAXE	ENSG00000163382.11	chr1	-1.5993	3.56784e-06	0.000102407
MXD1	ENSG00000059728.10	chr2	-1.59764	6.91884e-05	0.00142849
DPF3	ENSG00000205683.11	chr14	-1.59676	0.000112991	0.00217935
CIDECP	ENSG00000186162.10	chr3	-1.59384	1.19061e-05	0.000299911
SBF1	ENSG00000100241.20	chr22	-1.59061	0.00023016	0.00405272
MAPKAPK3	ENSG00000114738.10	chr3	-1.58987	1.57439e-06	4.89935e-05
KCNQ1OT1	ENSG00000269821.1	chr11	-1.5882	0.000346705	0.00577481
DEDD2	ENSG00000160570.13	chr19	-1.58798	5.0707e-05	0.00108794
GLRB	ENSG00000109738.10	chr4	-1.58468	0.000560467	0.00865403
NELFA	ENSG00000185049.13	chr4	-1.5846	4.88568e-06	0.000134767
DVL1	ENSG00000107404.18	chr1	-1.58007	0.000204596	0.00365695
INSIG1	ENSG00000186480.12	chr7	-1.57967	3.03188e-05	0.000691671
SOX4	ENSG00000124766.6	chr6	-1.57905	1.37778e-07	5.33081e-06
VEGFA	ENSG00000112715.20	chr6	-1.57844	2.02532e-06	6.13405e-05
THRA	ENSG00000126351.12	chr17	-1.57806	4.39651e-05	0.000955299
ST6GALNAC4	ENSG00000136840.18	chr9	-1.57722	9.47885e-07	3.09058e-05
MAN2A2	ENSG00000196547.14	chr15	-1.57653	6.27815e-06	0.00016822
ALDH3A2	ENSG00000072210.18	chr17	-1.57515	4.42704e-07	1.53476e-05
PLEKHF1	ENSG00000166289.5	chr19	-1.57471	5.65629e-06	0.000153184
TMEM150A	ENSG00000168890.13	chr2	-1.57346	2.0327e-05	0.000485281
POLR3E	ENSG00000058600.15	chr16	-1.57337	3.66307e-07	1.28533e-05
PPP1R9B	ENSG00000108819.10	chr17	-1.57297	5.02516e-06	0.000137959
TACC2	ENSG00000138162.18	chr10	-1.57254	2.10341e-06	6.34819e-05
FASN	ENSG00000169710.8	chr17	-1.56875	8.42534e-05	0.00169315
FAM173A	ENSG00000103254.9	chr16	-1.56727	2.94434e-05	0.000674086
SIRT6	ENSG00000077463.14	chr19	-1.56516	3.69897e-05	0.000823889
GADD45A	ENSG00000116717.11	chr1	-1.56474	3.69222e-07	1.29478e-05
TOR4A	ENSG00000198113.2	chr9	-1.56153	8.62059e-06	0.000223654
SSBP3	ENSG00000157216.15	chr1	-1.55949	5.75534e-06	0.000155504
CHST11	ENSG00000171310.10	chr12	-1.55787	3.79382e-07	1.3288e-05
PRAF2	ENSG00000243279.3	chrX	-1.55734	0.000298711	0.00509143
PQLC2	ENSG00000040487.12	chr1	-1.54677	2.20651e-06	6.62833e-05
ARID5A	ENSG00000196843.15	chr2	-1.54484	1.80728e-05	0.000436493
FAM109A	ENSG00000198324.13	chr12	-1.54281	0.000129447	0.00244476
TRAFD1	ENSG00000135148.11	chr12	-1.53958	7.34121e-06	0.00019305
B3GAT3	ENSG00000149541.9	chr11	-1.53724	5.87016e-05	0.00123796
ZCCHC2	ENSG00000141664.9	chr18	-1.53658	0.000108003	0.00209919
PSEN2	ENSG00000143801.16	chr1	-1.53509	0.000304168	0.00516774
TRIB2	ENSG00000071575.11	chr2	-1.53449	2.02612e-06	6.13405e-05
SPATA2L	ENSG00000158792.15	chr16	-1.53071	0.000441019	0.00707251
ARL4C	ENSG00000188042.7	chr2	-1.53046	0.000216284	0.00383868
ALAS1	ENSG00000023330.14	chr3	-1.52912	1.81123e-06	5.55888e-05
STAT3	ENSG00000168610.14	chr17	-1.52476	2.69931e-05	0.000623398
C5orf45	ENSG00000161010.14	chr5	-1.52226	2.66926e-05	0.000618426
HEXIM1	ENSG00000186834.3	chr17	-1.52212	3.72735e-06	0.000106145
CDC42EP4	ENSG00000179604.9	chr17	-1.51752	2.7879e-07	1.00001e-05
CTU1	ENSG00000142544.6	chr19	-1.51607	0.000242968	0.00424605
OFD1	ENSG00000046651.14	chrX	-1.51453	3.70674e-06	0.000105766
PXYLP1	ENSG00000155893.12	chr3	-1.51441	9.75807e-05	0.00192694
RP11-156P1.3	ENSG00000262879.5	chr17	-1.51133	0.00013546	0.00253849
CDC34	ENSG00000099804.8	chr19	-1.50781	0.000132376	0.00249114
HSPA12A	ENSG00000165868.13	chr10	-1.50734	3.09132e-05	0.000704401
SIRT7	ENSG00000187531.13	chr17	-1.50554	0.000159868	0.00294471
PLSCR1	ENSG00000188313.12	chr3	-1.50374	2.14223e-05	0.000509542
LYSMD2	ENSG00000140280.13	chr15	-1.50109	0.000215744	0.00383261
CLCF1	ENSG00000175505.10	chr11	-1.49761	2.90985e-06	8.53393e-05
KAT2B	ENSG00000114166.7	chr3	-1.49069	0.000108053	0.00209928
TYSND1	ENSG00000156521.13	chr10	-1.48973	0.000156406	0.00289088
RNF31	ENSG00000092098.16	chr14	-1.48906	0.0003663	0.00604978
RANBP10	ENSG00000141084.10	chr16	-1.48817	3.00326e-05	0.00068568
TNIP1	ENSG00000145901.14	chr5	-1.48809	9.71053e-07	3.15726e-05
SEPT5	ENSG00000184702.17	chr22	-1.4812	1.98102e-05	0.000474504
AGAP3	ENSG00000133612.18	chr7	-1.48046	2.36366e-05	0.000553813
AGPAT2	ENSG00000169692.12	chr9	-1.4802	4.59814e-05	0.000994271
JAG1	ENSG00000101384.11	chr20	-1.47848	3.64079e-06	0.000104192
KLHL24	ENSG00000114796.15	chr3	-1.47277	8.85625e-06	0.000229081
GAA	ENSG00000171298.12	chr17	-1.47218	2.96623e-06	8.6726e-05
MAP1S	ENSG00000130479.10	chr19	-1.47145	8.12648e-06	0.000211781
ARRDC2	ENSG00000105643.9	chr19	-1.46881	0.000322631	0.00542881
FAM174A	ENSG00000174132.8	chr5	-1.46714	0.000188644	0.00340222
APBA3	ENSG00000011132.11	chr19	-1.46617	6.10306e-05	0.00127825
ARAP1	ENSG00000186635.14	chr11	-1.46564	5.10652e-07	1.74745e-05
EMC3	ENSG00000125037.12	chr3	-1.46544	7.8739e-07	2.60265e-05
GSTM2	ENSG00000213366.12	chr1	-1.46472	0.000488608	0.00771838
EXOSC4	ENSG00000178896.7	chr8	-1.46452	0.000425726	0.00686329
ABCA2	ENSG00000107331.16	chr9	-1.45867	0.000134832	0.00252761
DAGLA	ENSG00000134780.9	chr11	-1.45831	0.000129709	0.0024489
BLVRB	ENSG00000090013.9	chr19	-1.45754	6.84759e-06	0.000181385
FAM214A	ENSG00000047346.12	chr15	-1.45731	0.000180578	0.00327097
TP53I13	ENSG00000167543.15	chr17	-1.44927	2.18133e-05	0.00051752
TRIM56	ENSG00000169871.12	chr7	-1.44516	1.23028e-05	0.000308348
FLYWCH1	ENSG00000059122.16	chr16	-1.44261	7.81952e-07	2.5903e-05
HAGH	ENSG00000063854.12	chr16	-1.43568	0.000423641	0.00683637
TRIM11	ENSG00000154370.14	chr1	-1.43231	0.00060751	0.00927355
DDB2	ENSG00000134574.11	chr11	-1.43142	1.56948e-05	0.000384498
TSEN34	ENSG00000170892.10	chr19	-1.4314	0.000141878	0.00264509
TBC1D10A	ENSG00000099992.15	chr22	-1.43104	0.000429188	0.00691143
MDM2	ENSG00000135679.22	chr12	-1.42997	7.05402e-06	0.000186088
TMEM134	ENSG00000172663.8	chr11	-1.42595	0.000112484	0.00217463
TP53INP1	ENSG00000164938.13	chr8	-1.42535	5.54224e-05	0.00117822
TMEM63A	ENSG00000196187.11	chr1	-1.42453	7.0353e-05	0.00144893
ULK1	ENSG00000177169.9	chr12	-1.42327	3.85503e-06	0.000109352
PKDCC	ENSG00000162878.12	chr2	-1.42234	5.62239e-05	0.00119308
MRPL34	ENSG00000130312.6	chr19	-1.41905	7.51936e-06	0.00019711
VDR	ENSG00000111424.10	chr12	-1.4177	4.12154e-06	0.000116118
PITPNM3	ENSG00000091622.15	chr17	-1.41553	5.90344e-05	0.00124317
HDAC4	ENSG00000068024.16	chr2	-1.41182	1.23048e-05	0.000308348
FOXL1	ENSG00000176678.5	chr16	-1.41142	6.05836e-06	0.000162933
MAPK11	ENSG00000185386.14	chr22	-1.41032	0.0002639	0.0045624
MRPS18A	ENSG00000096080.11	chr6	-1.41025	0.000314915	0.00531919
CTSD	ENSG00000117984.13	chr11	-1.40901	5.66458e-05	0.00120159
KCTD13	ENSG00000174943.9	chr16	-1.40801	0.000452151	0.00722111
MADD	ENSG00000110514.19	chr11	-1.40676	0.000104776	0.00204675
BLOC1S4	ENSG00000186222.4	chr4	-1.4045	4.87121e-05	0.00104824
PI4KB	ENSG00000143393.16	chr1	-1.40029	2.05353e-06	6.21056e-05
TTYH3	ENSG00000136295.14	chr7	-1.40006	0.000237536	0.00416182
SREBF2	ENSG00000198911.11	chr22	-1.39961	3.25048e-05	0.000735436
PEX16	ENSG00000121680.15	chr11	-1.39666	0.000127169	0.002408
USP53	ENSG00000145390.11	chr4	-1.39635	1.4877e-06	4.65941e-05
KIAA0513	ENSG00000135709.12	chr16	-1.39619	3.69736e-06	0.000105602
SESN3	ENSG00000149212.11	chr11	-1.39603	0.000611254	0.00932335
TRIM21	ENSG00000132109.9	chr11	-1.39592	0.000116034	0.00222991
ZNFX1	ENSG00000124201.14	chr20	-1.39426	4.08082e-05	0.000893731
[truncated: 195 more rows]
