# Supplementary material for: Transcription factor induced conversion of human fibroblasts towards the hair cell lineage
Source: PLoS One. 2018 Jul 6;13(7):e0200210. doi: 10.1371/journal.pone.0200210 (PMC6034836; doi:10.1371/journal.pone.0200210)
Supplement: S2 Table — (XLSX) [file pone.0200210.s002.xlsx]

## Sheet: Hoja1
Downregulated genes in fibroblasts transduced with GPA and treated with RA and EGF (P-value<0,01 FC>2)
Gene_Id	EnsemblId	Chr	logFC	PValue	padj
IQGAP3	ENSG00000183856.10	chr1	9.18485	5.94848e-100	3.45232e-95
PSG5	ENSG00000204941.13	chr19	8.92739	4.63408e-27	1.53685e-24
AURKB	ENSG00000178999.12	chr17	8.6303	9.97662e-74	1.44753e-69
DEPDC1-AS1	ENSG00000234264.1	chr1	8.46214	3.09803e-11	2.17676e-09
BIRC5	ENSG00000089685.14	chr17	8.40187	7.46351e-33	3.79964e-30
KIF18B	ENSG00000186185.13	chr17	8.32744	4.45324e-55	8.36568e-52
DLGAP5	ENSG00000126787.12	chr14	8.27227	8.08319e-69	5.86405e-65
UBE2C	ENSG00000175063.16	chr20	8.25478	1.89109e-43	1.82922e-40
RP4-616B8.5	ENSG00000274825.1	chr20	8.20281	1.25911e-10	8.14659e-09
RRM2	ENSG00000171848.13	chr2	8.18436	2.22783e-51	3.59157e-48
HNRNPA1P33	ENSG00000213412.3	chr10	8.15789	1.50354e-10	9.54712e-09
SPC25	ENSG00000152253.8	chr2	8.09295	2.13916e-49	3.10375e-46
SKA1	ENSG00000154839.9	chr18	8.07608	2.82802e-67	1.49209e-63
SERPINB7	ENSG00000166396.12	chr18	8.04143	3.65653e-44	3.72305e-41
MKI67	ENSG00000148773.13	chr10	8.03379	4.5409e-42	3.87559e-39
ANLN	ENSG00000011426.10	chr7	8.02559	4.2824e-33	2.25943e-30
CTD-2116N20.1	ENSG00000250081.1	chr5	8.01945	6.24143e-10	3.65155e-08
ASPM	ENSG00000066279.16	chr1	8.01431	5.31315e-71	5.13932e-67
KRT33B	ENSG00000131738.10	chr17	7.85194	2.14667e-09	1.13882e-07
PADI1	ENSG00000142623.9	chr1	7.84578	4.76279e-09	2.38291e-07
AC005392.13	ENSG00000227606.2	chr19	7.79637	3.72975e-09	1.90381e-07
CHRM2	ENSG00000181072.11	chr7	7.74575	3.42015e-20	6.66092e-18
CDK1	ENSG00000170312.15	chr10	7.66331	6.43561e-57	1.55626e-53
CRISPLD1	ENSG00000121005.8	chr8	7.64276	6.54728e-06	0.000174225
GSTA1	ENSG00000243955.5	chr6	7.60372	1.51342e-08	6.95441e-07
CTD-2066L21.2	ENSG00000251281.1	chr5	7.58894	1.49903e-07	5.76155e-06
FAM111B	ENSG00000189057.10	chr11	7.5815	1.48484e-33	7.97923e-31
NEK2	ENSG00000117650.12	chr1	7.57491	3.23588e-47	3.99576e-44
TROAP	ENSG00000135451.12	chr12	7.55418	6.08807e-28	2.14141e-25
ZCCHC5	ENSG00000179300.3	chrX	7.53499	2.37306e-14	2.50866e-12
DEPDC1	ENSG00000024526.16	chr1	7.49313	2.49648e-68	1.44888e-64
KIF4A	ENSG00000090889.11	chrX	7.46096	4.7458e-74	9.18107e-70
TM4SF4	ENSG00000169903.6	chr3	7.46021	5.97487e-08	2.46456e-06
BUB1B	ENSG00000156970.12	chr15	7.40883	1.21339e-37	8.48453e-35
CEP55	ENSG00000138180.15	chr10	7.39635	3.21226e-61	1.09665e-57
FOXM1	ENSG00000111206.12	chr12	7.37536	2.41304e-69	2.00066e-65
RP11-161H23.9	ENSG00000258334.1	chr12	7.37327	2.17369e-07	8.02e-06
LINC00161	ENSG00000226935.6	chr21	7.36712	8.48696e-07	2.79069e-05
HAPLN1	ENSG00000145681.10	chr5	7.34041	1.82195e-23	4.63775e-21
NCAPG	ENSG00000109805.9	chr4	7.31346	2.72692e-52	4.79583e-49
GLYATL1	ENSG00000166840.13	chr11	7.29806	1.78535e-07	6.72834e-06
KIF14	ENSG00000118193.11	chr1	7.26975	1.06925e-42	9.85018e-40
TK1	ENSG00000167900.11	chr17	7.23623	1.11247e-35	6.79625e-33
KIF20A	ENSG00000112984.11	chr5	7.22603	2.21321e-63	8.56321e-60
ANKRD1	ENSG00000148677.6	chr10	7.19576	5.3741e-39	4.10391e-36
MYBL2	ENSG00000101057.15	chr20	7.13355	3.82326e-57	9.64741e-54
ANO1	ENSG00000131620.17	chr11	7.12163	7.98512e-07	2.63614e-05
KIF2C	ENSG00000142945.12	chr1	7.11618	5.69689e-59	1.57443e-55
RP11-553K8.5	ENSG00000261573.1	chr1	7.10274	2.29246e-18	3.83422e-16
KRTAP4-12	ENSG00000213416.3	chr17	7.01798	1.85593e-06	5.68106e-05
NUF2	ENSG00000143228.12	chr1	6.96308	6.04079e-56	1.34842e-52
CDC20	ENSG00000117399.13	chr1	6.94455	9.81883e-54	1.7808e-50
RP11-1151B14.5	ENSG00000274354.1	chr18	6.92055	4.14064e-06	0.000116542
CENPA	ENSG00000115163.14	chr2	6.91761	3.48422e-34	1.90767e-31
RP11-495P10.7	ENSG00000231196.4	chr1	6.91696	3.16528e-06	9.19437e-05
SHCBP1	ENSG00000171241.8	chr16	6.90182	1.02739e-34	5.90364e-32
MALL	ENSG00000144063.3	chr2	6.86635	5.197e-49	7.18139e-46
CASC5	ENSG00000137812.19	chr15	6.85004	2.99294e-35	1.77246e-32
ESCO2	ENSG00000171320.14	chr8	6.84785	1.7848e-49	2.65601e-46
KIFC1	ENSG00000237649.7	chr6	6.81805	2.01799e-71	2.34236e-67
CDC25C	ENSG00000158402.18	chr5	6.81447	9.69251e-31	4.07626e-28
HJURP	ENSG00000123485.11	chr2	6.80412	2.13567e-43	2.03193e-40
S100B	ENSG00000160307.9	chr21	6.797	6.42636e-06	0.000171795
MIR199A2	ENSG00000208024.1	chr1	6.79308	9.36169e-06	0.000241478
NCAPH	ENSG00000121152.9	chr2	6.79046	1.55523e-33	8.28084e-31
SKA3	ENSG00000165480.15	chr13	6.78377	5.5879e-66	2.70254e-62
KRT14	ENSG00000186847.5	chr17	6.76673	2.66984e-18	4.40197e-16
S1PR1	ENSG00000170989.8	chr1	6.72464	9.08422e-33	4.58453e-30
RP11-336N8.4	ENSG00000234819.1	chr9	6.68708	2.93273e-05	0.000671692
CGB7	ENSG00000196337.11	chr19	6.67955	3.59827e-09	1.84318e-07
SIGLEC10	ENSG00000142512.14	chr19	6.67026	1.62037e-05	0.000395465
RP5-827E24.1	ENSG00000277270.1	chr20	6.66579	2.72443e-05	0.000628231
GREM1	ENSG00000166923.10	chr15	6.66254	6.34816e-12	4.88632e-10
RNU6-583P	ENSG00000251821.1	chr4	6.6608	5.68212e-05	0.00120443
DMC1	ENSG00000100206.9	chr22	6.60873	3.59657e-20	6.95781e-18
PBK	ENSG00000168078.9	chr8	6.60241	7.44733e-44	7.45208e-41
ANXA8L1	ENSG00000264230.7	chr10	6.59884	6.53954e-16	8.43412e-14
MELK	ENSG00000165304.7	chr9	6.58019	1.78462e-43	1.75549e-40
CCNA2	ENSG00000145386.9	chr4	6.58017	2.34728e-68	1.44888e-64
CTD-2510F5.4	ENSG00000265415.1	chr17	6.56102	4.03099e-28	1.44412e-25
GPR65	ENSG00000140030.5	chr14	6.54471	3.43678e-05	0.000772803
HLA-DRB1	ENSG00000196126.10	chr6	6.52582	0.000100899	0.00198235
MFAP5	ENSG00000197614.10	chr12	6.51207	1.00138e-27	3.43887e-25
RP11-1151B14.4	ENSG00000267257.1	chr18	6.50482	8.82099e-10	5.0343e-08
KRTAP2-3	ENSG00000212724.3	chr17	6.5021	3.03182e-14	3.17613e-12
LINC01468	ENSG00000231131.6	chr10	6.49432	3.36675e-12	2.71383e-10
CENPM	ENSG00000100162.14	chr22	6.49112	3.77649e-35	2.2139e-32
CDCA8	ENSG00000134690.10	chr1	6.43914	3.63095e-57	9.5786e-54
CDCA5	ENSG00000146670.9	chr11	6.42389	1.60261e-47	2.0669e-44
CTA-992D9.7	ENSG00000231405.1	chr22	6.39238	6.67665e-05	0.00138387
CYTL1	ENSG00000170891.10	chr4	6.39238	6.67324e-05	0.00138387
CTB-60B18.15	ENSG00000269706.1	chr19	6.38758	6.52104e-05	0.00135552
RP11-376O6.2	ENSG00000249084.1	chr4	6.377	0.000158454	0.0029222
RNA5SP323	ENSG00000212396.1	chr10	6.37055	0.000364486	0.00602325
FBXO43	ENSG00000156509.13	chr8	6.34985	9.38164e-18	1.41424e-15
PLK1	ENSG00000166851.14	chr16	6.32602	1.20725e-60	3.89251e-57
KIAA0101	ENSG00000166803.10	chr15	6.321	3.79537e-23	9.49447e-21
ERCC6L	ENSG00000186871.6	chrX	6.28355	5.97523e-48	7.88146e-45
SGO1	ENSG00000129810.14	chr3	6.28104	2.67277e-25	7.75599e-23
IL18	ENSG00000150782.11	chr11	6.27235	1.70231e-14	1.83297e-12
CDC45	ENSG00000093009.9	chr22	6.26827	1.64584e-34	9.18458e-32
PI16	ENSG00000164530.13	chr6	6.23714	1.83175e-32	8.78587e-30
CENPF	ENSG00000117724.12	chr1	6.23705	6.4112e-33	3.3222e-30
KLF17	ENSG00000171872.4	chr1	6.23634	1.09074e-08	5.15499e-07
ANGPT4	ENSG00000101280.7	chr20	6.22762	0.000174051	0.00316757
C10orf107	ENSG00000183346.6	chr10	6.22762	0.000173125	0.00315468
SHISA3	ENSG00000178343.4	chr4	6.22219	0.0001421	0.00264754
ZNF849P	ENSG00000198153.8	chr19	6.21682	0.000167922	0.00307533
C2orf48	ENSG00000163009.8	chr2	6.21682	0.000168553	0.00308591
GABBR2	ENSG00000136928.6	chr9	6.20748	3.11385e-42	2.69729e-39
LINC01213	ENSG00000244541.5	chr3	6.20389	0.000604299	0.00923183
BUB1	ENSG00000169679.14	chr2	6.19971	6.57388e-27	2.15553e-24
TAGLN	ENSG00000149591.16	chr11	6.18835	8.08145e-27	2.62024e-24
RP11-403F21.4	ENSG00000283162.1	chr9	6.18269	2.47337e-08	1.08996e-06
CDA	ENSG00000158825.5	chr1	6.18084	4.59072e-15	5.22415e-13
PDCD1LG2	ENSG00000197646.7	chr9	6.17935	1.666e-13	1.60082e-11
TTK	ENSG00000112742.9	chr6	6.134	3.70746e-36	2.39078e-33
DIAPH3	ENSG00000139734.17	chr13	6.11251	7.8106e-63	2.83315e-59
POSTN	ENSG00000133110.14	chr13	6.09625	2.76788e-08	1.20691e-06
NUSAP1	ENSG00000137804.12	chr15	6.09066	3.03572e-65	1.35526e-61
PRR11	ENSG00000068489.12	chr17	6.08544	3.58743e-59	1.09581e-55
EDN1	ENSG00000078401.6	chr6	6.08352	2.49786e-19	4.61683e-17
XIRP1	ENSG00000168334.8	chr3	6.04177	0.000508508	0.00797325
CTC-558O2.2	ENSG00000254192.1	chr5	6.04177	0.000508458	0.00797325
AC069155.1	ENSG00000233581.1	chr2	6.02932	0.000342932	0.00572083
RP11-1000B6.2	ENSG00000241818.1	chr15	6.02932	0.000343187	0.00572344
CH17-360D5.1	ENSG00000264717.5	chr10	6.02296	0.000490772	0.00774203
AP000251.3	ENSG00000237594.2	chr21	6.02296	0.000490906	0.00774204
ALPK2	ENSG00000198796.6	chr18	5.95727	6.4218e-08	2.62097e-06
CGB8	ENSG00000213030.5	chr19	5.94836	3.29032e-07	1.16653e-05
ASF1B	ENSG00000105011.8	chr19	5.94629	6.95701e-46	8.07528e-43
MMP3	ENSG00000149968.11	chr11	5.93731	2.28871e-11	1.63583e-09
NDC80	ENSG00000080986.12	chr18	5.91194	8.824e-43	8.25998e-40
KIF11	ENSG00000138160.5	chr10	5.89816	7.69309e-57	1.78594e-53
EXO1	ENSG00000174371.16	chr1	5.89361	3.37609e-31	1.47322e-28
MND1	ENSG00000121211.7	chr4	5.82577	2.95546e-18	4.8591e-16
GLYATL2	ENSG00000156689.6	chr11	5.82498	1.28819e-08	6.02924e-07
JPH2	ENSG00000149596.6	chr20	5.81425	1.81323e-24	4.9175e-22
KIF15	ENSG00000163808.16	chr3	5.80897	3.10482e-38	2.31018e-35
PSG4	ENSG00000243137.7	chr19	5.80183	2.9532e-20	5.79037e-18
CTB-78F1.2	ENSG00000253357.1	chr5	5.76919	1.25107e-12	1.06621e-10
PSG9	ENSG00000183668.17	chr19	5.74397	3.47706e-10	2.08685e-08
BRIP1	ENSG00000136492.8	chr17	5.74397	2.89877e-48	3.91247e-45
LINC01085	ENSG00000248698.5	chr4	5.71299	5.93066e-12	4.58319e-10
CDC20P1	ENSG00000231007.5	chr9	5.70898	5.81766e-16	7.5366e-14
JCHAIN	ENSG00000132465.10	chr4	5.69706	7.23301e-10	4.1811e-08
GTSE1	ENSG00000075218.18	chr22	5.66953	3.10559e-41	2.57484e-38
GPR1	ENSG00000183671.12	chr2	5.65705	1.29173e-15	1.58494e-13
PRC1	ENSG00000198901.13	chr15	5.64633	2.98328e-55	6.18359e-52
LINC00840	ENSG00000226808.1	chr10	5.62536	1.0783e-06	3.47481e-05
RP11-495P10.9	ENSG00000228626.1	chr1	5.62288	1.05737e-06	3.41495e-05
SCG5	ENSG00000166922.8	chr15	5.6205	1.11474e-15	1.38536e-13
CDCA7	ENSG00000144354.13	chr2	5.59101	4.27091e-18	6.75397e-16
CDCA2	ENSG00000184661.13	chr8	5.58243	2.95771e-45	3.30109e-42
CCNB2	ENSG00000157456.7	chr15	5.57902	4.8367e-52	8.2561e-49
PLK4	ENSG00000142731.10	chr4	5.57777	8.69147e-37	5.79801e-34
RP4-555D20.2	ENSG00000261786.1	chr3	5.55254	2.09528e-22	4.86415e-20
PKMYT1	ENSG00000127564.16	chr16	5.55153	8.11488e-41	6.63328e-38
RAD51AP1	ENSG00000111247.14	chr12	5.54021	9.4695e-27	3.05323e-24
KRTAP1-1	ENSG00000188581.8	chr17	5.53622	3.1603e-09	1.63909e-07
CLSPN	ENSG00000092853.13	chr1	5.51764	1.22879e-32	6.09531e-30
MYBL1	ENSG00000185697.16	chr8	5.50919	4.46846e-55	8.36568e-52
DTL	ENSG00000143476.17	chr1	5.50758	1.42822e-24	3.89152e-22
RAD51	ENSG00000051180.16	chr15	5.50738	3.07706e-31	1.35291e-28
CEMIP	ENSG00000103888.15	chr15	5.49799	6.49595e-12	4.99345e-10
RDM1	ENSG00000278023.4	chr17	5.47559	3.10256e-06	9.02119e-05
BNIP3P17	ENSG00000271524.1	chr19	5.47283	3.04175e-06	8.87331e-05
OLR1	ENSG00000173391.8	chr12	5.46826	4.65189e-12	3.68324e-10
EFNB3	ENSG00000108947.4	chr17	5.45835	9.4626e-11	6.25361e-09
RP11-121P12.1	ENSG00000282849.1	chr1	5.45672	1.69793e-15	2.05725e-13
CENPU	ENSG00000151725.11	chr4	5.44353	2.23973e-26	6.95118e-24
TCF19	ENSG00000137310.11	chr6	5.42675	2.99942e-49	4.24578e-46
FAM46B	ENSG00000158246.7	chr1	5.39718	4.65018e-18	7.29413e-16
LOX	ENSG00000113083.12	chr5	5.37574	1.4625e-07	5.63231e-06
TRIP13	ENSG00000071539.13	chr5	5.3698	1.42502e-30	5.7835e-28
KIF23	ENSG00000137807.13	chr15	5.35106	3.29898e-36	2.17572e-33
OXTR	ENSG00000180914.10	chr3	5.34624	5.80397e-29	2.17319e-26
RP4-555D20.1	ENSG00000280435.1	chr3	5.3382	6.89017e-11	4.63904e-09
RPSAP8	ENSG00000230592.2	chrX	5.31528	4.97959e-11	3.40802e-09
CENPI	ENSG00000102384.13	chrX	5.30326	4.8936e-28	1.74239e-25
RP11-867G23.10	ENSG00000254510.1	chr11	5.30059	1.09532e-10	7.16678e-09
MARCH4	ENSG00000144583.4	chr2	5.28432	4.55163e-09	2.28317e-07
TSPAN2	ENSG00000134198.9	chr1	5.27255	1.51148e-16	2.04958e-14
NEIL3	ENSG00000109674.3	chr4	5.26391	9.03649e-29	3.35541e-26
RAD54L	ENSG00000085999.11	chr1	5.24872	4.69485e-21	9.66223e-19
XDH	ENSG00000158125.9	chr2	5.23633	7.77323e-14	7.77819e-12
ACTC1	ENSG00000159251.6	chr15	5.21222	8.3908e-32	3.80451e-29
RP4-575N6.4	ENSG00000225938.1	chr1	5.19881	2.21243e-07	8.15257e-06
RP11-722G7.1	ENSG00000269226.7	chrX	5.18886	2.67546e-05	0.000619617
GREM2	ENSG00000180875.4	chr1	5.18636	2.69509e-07	9.70315e-06
GPR19	ENSG00000183150.7	chr12	5.17288	2.50088e-08	1.09957e-06
C5AR2	ENSG00000134830.5	chr19	5.14203	3.45297e-08	1.4757e-06
FAM83D	ENSG00000101447.13	chr20	5.12961	1.21261e-34	6.83264e-32
STMN1	ENSG00000117632.21	chr1	5.12346	5.20559e-38	3.77646e-35
RP11-733O18.1	ENSG00000236120.6	chrX	5.12345	3.61853e-08	1.53628e-06
ZNF492	ENSG00000229676.2	chr19	5.12144	3.92494e-12	3.12471e-10
OLFML3	ENSG00000116774.11	chr1	5.11735	6.38608e-21	1.29139e-18
KRTAP1-5	ENSG00000221852.4	chr17	5.11556	2.90038e-07	1.03843e-05
SPC24	ENSG00000161888.11	chr19	5.09462	3.3875e-16	4.49886e-14
RP4-806M20.3	ENSG00000268333.1	chr20	5.08445	5.87639e-05	0.00123882
CDCA3	ENSG00000111665.11	chr12	5.08287	8.60006e-41	6.93225e-38
FGF1	ENSG00000113578.17	chr5	5.07962	5.17537e-07	1.76892e-05
CTGF	ENSG00000118523.5	chr6	5.03046	4.91013e-15	5.54415e-13
WDR62	ENSG00000075702.16	chr19	5.02421	1.19001e-30	4.89818e-28
FBXO5	ENSG00000112029.9	chr6	5.0085	2.67969e-39	2.07361e-36
KRT81	ENSG00000205426.10	chr12	4.99834	1.39227e-10	8.90205e-09
ARHGAP11A	ENSG00000198826.10	chr15	4.95239	1.73491e-42	1.57326e-39
TPX2	ENSG00000088325.15	chr20	4.94692	3.40791e-36	2.2223e-33
CENPK	ENSG00000123219.12	chr5	4.94493	2.36843e-30	9.41485e-28
ECM2	ENSG00000106823.12	chr9	4.94357	1.48584e-12	1.24977e-10
CKAP2L	ENSG00000169607.12	chr2	4.94094	3.83007e-20	7.38492e-18
VIT	ENSG00000205221.12	chr2	4.92871	2.23872e-15	2.68447e-13
KRT34	ENSG00000131737.5	chr17	4.92105	3.83952e-05	0.00085017
ABCC9	ENSG00000069431.11	chr12	4.92075	3.50394e-14	3.6379e-12
LINC00578	ENSG00000228221.5	chr3	4.90964	4.51246e-08	1.88954e-06
CENPE	ENSG00000138778.11	chr4	4.89498	8.9032e-36	5.49697e-33
PSRC1	ENSG00000134222.16	chr1	4.88483	2.47268e-30	9.76238e-28
IL13RA2	ENSG00000123496.7	chrX	4.87491	6.81479e-11	4.59361e-09
FANCI	ENSG00000140525.17	chr15	4.86762	1.05705e-44	1.11542e-41
CDC6	ENSG00000094804.9	chr17	4.86359	3.2585e-25	9.31593e-23
HRAT17	ENSG00000234520.5	chr7	4.85217	2.96761e-07	1.05992e-05
CTC-490G23.6	ENSG00000282943.1	chr19	4.84733	3.29524e-10	1.98388e-08
CH17-360D5.2	ENSG00000276850.4	chr10	4.84589	0.000225956	0.00398923
NPM1P9	ENSG00000231066.3	chrX	4.84448	2.79334e-09	1.46447e-07
RP11-932O9.10	ENSG00000269974.1	chr15	4.83052	1.39274e-10	8.90205e-09
RP11-41O4.2	ENSG00000266278.1	chr18	4.82046	1.65495e-06	5.12806e-05
C10orf82	ENSG00000165863.16	chr10	4.81247	4.47851e-09	2.25038e-07
E2F2	ENSG00000007968.6	chr1	4.8102	1.10904e-11	8.27316e-10
FANCD2	ENSG00000144554.10	chr3	4.78741	2.01257e-22	4.69091e-20
RP11-380J14.1	ENSG00000204362.6	chr1	4.7775	2.63531e-06	7.78745e-05
KIAA1524	ENSG00000163507.13	chr3	4.75927	4.00084e-36	2.55161e-33
CGB5	ENSG00000189052.6	chr19	4.75179	1.97424e-06	5.99967e-05
ELOVL2	ENSG00000197977.3	chr6	4.74606	3.0087e-16	4.00496e-14
MIR138-1	ENSG00000207954.1	chr3	4.74423	6.99765e-05	0.0014422
ZNF887P	ENSG00000267500.1	chr19	4.7437	7.68806e-07	2.55386e-05
PCDH18	ENSG00000189184.11	chr4	4.7316	9.2667e-13	8.03904e-11
MCM10	ENSG00000065328.16	chr10	4.72428	9.06778e-30	3.53199e-27
LINC01013	ENSG00000228495.1	chr6	4.72094	0.000373134	0.00614866
GBP1	ENSG00000117228.9	chr1	4.71847	6.35135e-22	1.39626e-19
CSTA	ENSG00000121552.3	chr3	4.71787	3.84803e-06	0.000109207
GPER1	ENSG00000164850.14	chr7	4.71065	1.35513e-20	2.69341e-18
HMGN1P13	ENSG00000249619.1	chr5	4.70795	0.000388007	0.00635584
TECTB	ENSG00000119913.4	chr10	4.69414	0.00054041	0.00839726
RNU1-36P	ENSG00000202000.1	chr4	4.69414	0.00054162	0.0084093
XXbac-BPG252P9.9	ENSG00000272540.1	chr6	4.67797	2.8498e-05	0.00065373
DDIAS	ENSG00000165490.12	chr11	4.67096	4.19684e-13	3.81775e-11
MTFR2	ENSG00000146410.11	chr6	4.668	8.43252e-18	1.28115e-15
ATP5G1P4	ENSG00000227440.1	chr3	4.66033	1.12866e-06	3.62102e-05
BMPER	ENSG00000164619.8	chr7	4.64318	1.40253e-11	1.02776e-09
EFEMP1	ENSG00000115380.19	chr2	4.63652	7.19424e-18	1.10167e-15
RP11-265N7.1	ENSG00000259450.1	chr15	4.62701	2.04135e-06	6.17695e-05
TGFBI	ENSG00000120708.16	chr5	4.60768	1.4798e-07	5.69516e-06
RP11-673P17.4	ENSG00000261045.2	chr16	4.59163	3.67361e-05	0.000818761
POLQ	ENSG00000051341.13	chr3	4.58886	1.48881e-32	7.32255e-30
RP1-140K8.5	ENSG00000260604.2	chr6	4.58664	5.09723e-07	1.7453e-05
LINC01293	ENSG00000230836.1	chr2	4.58285	4.9384e-09	2.46228e-07
COL4A1	ENSG00000187498.14	chr13	4.57911	3.25022e-21	6.80986e-19
CTB-60B18.12	ENSG00000268108.1	chr19	4.57736	0.000123206	0.00234751
XRCC2	ENSG00000196584.2	chr7	4.56229	6.33235e-17	9.00762e-15
RP11-54A9.1	ENSG00000257219.5	chr12	4.56036	2.16458e-08	9.64867e-07
GRP	ENSG00000134443.9	chr18	4.55447	6.41772e-07	2.16549e-05
TACC3	ENSG00000013810.18	chr4	4.55031	8.39495e-37	5.66532e-34
MIR221	ENSG00000207870.1	chrX	4.53749	1.58258e-08	7.24353e-07
SPAG5	ENSG00000076382.16	chr17	4.50047	2.15664e-38	1.62552e-35
LMNB1	ENSG00000113368.11	chr5	4.49208	1.52901e-41	1.28607e-38
HMMR	ENSG00000072571.19	chr5	4.49048	9.92824e-23	2.4109e-20
AP000892.6	ENSG00000280143.1	chr11	4.49028	7.60966e-10	4.39444e-08
BLM	ENSG00000197299.10	chr15	4.47713	1.59313e-18	2.73552e-16
LGMN	ENSG00000100600.14	chr14	4.47586	3.9077e-13	3.5659e-11
CDKN3	ENSG00000100526.19	chr14	4.47525	3.49093e-20	6.77602e-18
FAM64A	ENSG00000129195.15	chr17	4.45431	7.23121e-31	3.08587e-28
TRIM58	ENSG00000162722.8	chr1	4.45295	7.66851e-06	0.0002009
ANXA8	ENSG00000265190.6	chr10	4.44436	3.41049e-08	1.45969e-06
MYOCD	ENSG00000141052.17	chr17	4.4333	2.61497e-06	7.73521e-05
FBLN5	ENSG00000140092.14	chr14	4.42621	3.61241e-18	5.77558e-16
ZNF536	ENSG00000198597.8	chr19	4.42536	1.76237e-14	1.89412e-12
CDK15	ENSG00000138395.14	chr2	4.41566	5.9942e-07	2.02849e-05
MPP4	ENSG00000082126.17	chr2	4.40949	3.9542e-12	3.1437e-10
SSTR1	ENSG00000139874.5	chr14	4.40637	9.0288e-28	3.11908e-25
CCIN	ENSG00000185972.5	chr9	4.40351	8.10939e-13	7.13098e-11
RP11-244M2.1	ENSG00000267374.1	chr18	4.40227	1.91265e-05	0.000459837
TRIM6	ENSG00000121236.20	chr11	4.397	3.9591e-16	5.19851e-14
NCAPG2	ENSG00000146918.19	chr7	4.39436	9.68023e-33	4.8432e-30
ARNT2	ENSG00000172379.19	chr15	4.3886	3.19533e-18	5.1801e-16
TMEM237	ENSG00000155755.18	chr2	4.38238	3.39911e-29	1.28937e-26
ZWINT	ENSG00000122952.16	chr10	4.36663	4.12381e-21	8.60913e-19
ENPP2	ENSG00000136960.12	chr8	4.33395	4.74903e-24	1.24715e-21
HMSD	ENSG00000221887.5	chr18	4.32678	3.72979e-05	0.000829371
MXRA5	ENSG00000101825.7	chrX	4.31801	3.77732e-15	4.34969e-13
DDX12P	ENSG00000214826.5	chr12	4.31498	2.21061e-10	1.36777e-08
LINC00865	ENSG00000232229.5	chr10	4.30193	0.00013337	0.00250661
C1QTNF2	ENSG00000145861.7	chr5	4.28899	1.01682e-10	6.69068e-09
Y_RNA	ENSG00000222881.1	chr17	4.27815	4.57286e-05	0.000991019
RP11-213G6.2	ENSG00000254002.1	chr8	4.27791	9.24428e-07	3.02089e-05
MAD2L1	ENSG00000164109.13	chr4	4.2768	8.2565e-36	5.1525e-33
VIM	ENSG00000026025.14	chr10	4.27433	7.39532e-06	0.000194151
AC005624.2	ENSG00000267201.1	chr19	4.2737	3.08504e-07	1.09777e-05
LINC00702	ENSG00000233117.2	chr10	4.268	2.28325e-10	1.40822e-08
SORBS2	ENSG00000154556.17	chr4	4.2542	4.91684e-06	0.000135498
CHEK1	ENSG00000149554.12	chr11	4.24937	4.16631e-25	1.17951e-22
CENPW	ENSG00000203760.8	chr6	4.23801	1.47955e-16	2.01097e-14
LINC01572	ENSG00000261008.6	chr16	4.23611	7.56801e-09	3.67481e-07
STIL	ENSG00000123473.15	chr1	4.2239	3.63754e-34	1.97301e-31
GINS2	ENSG00000131153.8	chr16	4.22195	1.75395e-18	2.98516e-16
RNU1-138P	ENSG00000206820.1	chr4	4.22071	3.99105e-05	0.000878378
APOBEC3B	ENSG00000179750.15	chr22	4.21993	4.26495e-11	2.93973e-09
CTD-2033D15.2	ENSG00000276107.1	chr15	4.21692	1.71002e-07	6.47808e-06
CCNB1	ENSG00000134057.14	chr5	4.20799	2.69762e-23	6.77757e-21
STARD4-AS1	ENSG00000246859.2	chr5	4.20396	5.00171e-15	5.63658e-13
MMP12	ENSG00000262406.2	chr11	4.20328	1.89818e-10	1.18584e-08
KIF4B	ENSG00000226650.5	chr5	4.19515	8.29393e-05	0.00166905
FANCA	ENSG00000187741.14	chr16	4.1911	1.98922e-15	2.40517e-13
COL5A3	ENSG00000080573.6	chr19	4.17862	1.75005e-08	7.9661e-07
HELLS	ENSG00000119969.14	chr10	4.16079	1.20928e-25	3.61767e-23
RP11-54H7.4	ENSG00000275216.1	chr13	4.15269	3.53743e-05	0.000792978
SCUBE3	ENSG00000146197.8	chr6	4.14893	1.10724e-21	2.37152e-19
RACGAP1	ENSG00000161800.12	chr12	4.13398	2.40982e-27	8.13133e-25
TMPO-AS1	ENSG00000257167.2	chr12	4.11355	3.00492e-12	2.43912e-10
UBE2T	ENSG00000077152.9	chr1	4.10337	7.51785e-16	9.65295e-14
TM4SF1	ENSG00000169908.11	chr3	4.09754	1.2615e-05	0.000315441
DKK3	ENSG00000050165.17	chr11	4.09647	3.15218e-18	5.12445e-16
CDC25A	ENSG00000164045.11	chr3	4.0953	4.38928e-18	6.92231e-16
SFRP2	ENSG00000145423.4	chr4	4.08908	5.03583e-12	3.96661e-10
WDR76	ENSG00000092470.11	chr15	4.07978	6.10212e-17	8.70144e-15
LY96	ENSG00000154589.6	chr8	4.07795	1.31711e-08	6.15469e-07
MT1F	ENSG00000198417.6	chr16	4.06179	5.69465e-08	2.36241e-06
ORC6	ENSG00000091651.8	chr16	4.0582	2.09181e-28	7.58766e-26
FAM72B	ENSG00000188610.12	chr1	4.05725	3.92351e-11	2.72379e-09
ACRV1	ENSG00000134940.13	chr11	4.05566	2.75087e-05	0.000633038
HIST1H4C	ENSG00000197061.4	chr6	4.05048	1.27981e-08	5.99486e-07
OPCML	ENSG00000183715.13	chr11	4.04716	9.29342e-09	4.43554e-07
CTC-260E6.4	ENSG00000280079.1	chr19	4.04284	2.06789e-08	9.26035e-07
KRT7	ENSG00000135480.14	chr12	4.03659	1.61057e-32	7.78937e-30
DCN	ENSG00000011465.16	chr12	4.02683	5.06075e-06	0.000138674
CDHR3	ENSG00000128536.15	chr7	4.02423	1.98029e-08	8.88865e-07
LINC01133	ENSG00000224259.6	chr1	4.01147	4.65706e-08	1.94307e-06
RP11-466G12.2	ENSG00000249755.2	chr4	4.01139	7.87449e-07	2.60265e-05
IL21R	ENSG00000103522.15	chr16	4.00899	6.2477e-08	2.55711e-06
AUNIP	ENSG00000127423.10	chr1	4.00396	1.22289e-11	9.07578e-10
GINS1	ENSG00000101003.9	chr20	3.99755	4.81163e-23	1.18831e-20
CSNK1A1P1	ENSG00000223518.5	chr15	3.99651	1.46876e-08	6.79224e-07
STC2	ENSG00000113739.10	chr5	3.99361	4.30736e-14	4.44815e-12
UHRF1	ENSG00000276043.4	chr19	3.99159	3.5114e-15	4.05958e-13
MIR125B1	ENSG00000207971.1	chr11	3.98826	1.26237e-05	0.000315522
KIF20B	ENSG00000138182.14	chr10	3.96636	4.30921e-29	1.62398e-26
FSD1	ENSG00000105255.10	chr19	3.95551	1.09382e-09	6.13945e-08
ITGA8	ENSG00000077943.7	chr10	3.95332	1.91925e-09	1.02851e-07
TRAF5	ENSG00000082512.14	chr1	3.93547	3.12976e-14	3.27282e-12
TLX2	ENSG00000115297.10	chr2	3.93206	1.83872e-09	9.89922e-08
AC008522.1	ENSG00000279232.1	chr5	3.92292	1.31566e-05	0.000328018
EME1	ENSG00000154920.14	chr17	3.92029	1.32247e-12	1.12375e-10
SGO2	ENSG00000163535.17	chr2	3.91843	9.52406e-30	3.68499e-27
KIAA1549L	ENSG00000110427.14	chr11	3.91228	8.39881e-12	6.39688e-10
LINC01415	ENSG00000267325.1	chr18	3.90486	5.22732e-09	2.60187e-07
FGFR3	ENSG00000068078.17	chr4	3.89809	5.88756e-13	5.22471e-11
VGLL3	ENSG00000206538.8	chr3	3.88222	9.4393e-13	8.16436e-11
PTTG1	ENSG00000164611.12	chr5	3.88136	5.42549e-31	2.33244e-28
TRIML2	ENSG00000179046.8	chr4	3.87974	8.70588e-05	0.0017459
RP13-631K18.2	ENSG00000254486.1	chr11	3.87725	3.50472e-05	0.000785948
ENPP1	ENSG00000197594.11	chr6	3.87454	7.53813e-25	2.11348e-22
LINC00517	ENSG00000259091.1	chr14	3.87098	1.35728e-06	4.29279e-05
SPDL1	ENSG00000040275.16	chr5	3.86575	1.99681e-13	1.89982e-11
LINC00968	ENSG00000246430.6	chr8	3.86335	0.000272946	0.00469363
RP11-474B16.1	ENSG00000257642.1	chr12	3.85475	1.76245e-06	5.41776e-05
MOXD1	ENSG00000079931.14	chr6	3.84926	3.61566e-17	5.23297e-15
DKK1	ENSG00000107984.9	chr10	3.84339	5.77829e-13	5.15137e-11
CTD-2319I12.5	ENSG00000267095.1	chr17	3.83644	0.000622479	0.00946224
DEPDC1B	ENSG00000035499.12	chr5	3.83436	6.47506e-13	5.71114e-11
CTB-60B18.10	ENSG00000268655.2	chr19	3.82651	8.43329e-08	3.37314e-06
LAYN	ENSG00000204381.11	chr11	3.82131	3.28952e-25	9.35852e-23
HACD1	ENSG00000165996.13	chr10	3.81921	4.12313e-26	1.25285e-23
FGFR2	ENSG00000066468.21	chr10	3.79638	2.61457e-09	1.37697e-07
TENM2	ENSG00000145934.16	chr5	3.79486	4.95938e-13	4.46937e-11
MPZL3	ENSG00000160588.9	chr11	3.79397	1.43894e-06	4.52883e-05
POU5F1	ENSG00000204531.16	chr6	3.78904	1.19641e-06	3.81726e-05
ARHGAP11B	ENSG00000187951.10	chr15	3.78436	1.22742e-17	1.84548e-15
PTPN20	ENSG00000204179.10	chr10	3.77995	6.27312e-08	2.5657e-06
DHFR	ENSG00000228716.6	chr5	3.77008	1.62797e-28	5.94229e-26
SNORD114-1	ENSG00000199575.1	chr14	3.76726	2.22771e-05	0.000526639
CTB-78F1.1	ENSG00000254187.1	chr5	3.76278	3.80548e-09	1.93906e-07
FANCB	ENSG00000181544.13	chrX	3.76216	2.43905e-14	2.57373e-12
ADGRL4	ENSG00000162618.12	chr1	3.76075	1.22987e-14	1.34169e-12
ABI3BP	ENSG00000154175.16	chr3	3.75761	3.38596e-15	3.95394e-13
RPL29P19	ENSG00000224594.2	chr8	3.75524	1.17368e-09	6.56865e-08
SYNDIG1	ENSG00000101463.5	chr20	3.7535	7.24443e-09	3.53315e-07
CEP128	ENSG00000100629.16	chr14	3.74861	2.5794e-18	4.2972e-16
GINS4	ENSG00000147536.11	chr8	3.73848	7.26948e-15	8.02089e-13
RP3-416H24.1	ENSG00000257671.1	chr12	3.71287	0.00019223	0.00346044
ABI3	ENSG00000108798.8	chr17	3.7001	2.62432e-09	1.38085e-07
RP11-381E24.1	ENSG00000241634.1	chr3	3.69965	3.75988e-05	0.000834782
KIF24	ENSG00000186638.16	chr9	3.69844	1.5217e-14	1.6446e-12
C1QTNF3	ENSG00000082196.20	chr5	3.69837	1.9701e-10	1.2255e-08
C12orf75	ENSG00000235162.8	chr12	3.6819	1.27474e-17	1.91168e-15
CTD-2066L21.3	ENSG00000250697.1	chr5	3.67774	2.83782e-06	8.34339e-05
E2F8	ENSG00000129173.12	chr11	3.66819	2.24469e-12	1.85313e-10
ID3	ENSG00000117318.8	chr1	3.65996	3.18751e-28	1.14903e-25
ATP8B1	ENSG00000081923.11	chr18	3.65235	1.73306e-17	2.56585e-15
MIR3153	ENSG00000265112.1	chr9	3.65118	0.00041236	0.00669618
NOSTRIN	ENSG00000163072.15	chr2	3.6492	1.08938e-07	4.29222e-06
SERPINB8	ENSG00000166401.14	chr18	3.64473	1.89123e-09	1.01537e-07
SNAI2	ENSG00000019549.8	chr8	3.64221	2.29744e-09	1.21547e-07
RP5-1172A22.1	ENSG00000233521.5	chr22	3.64158	0.000319281	0.00538197
AURKA	ENSG00000087586.17	chr20	3.64125	3.27155e-27	1.09121e-24
PRLR	ENSG00000113494.16	chr5	3.64122	2.3954e-07	8.75453e-06
TICRR	ENSG00000140534.13	chr15	3.63627	6.10207e-19	1.07971e-16
TOP2A	ENSG00000131747.14	chr17	3.62448	1.38466e-12	1.17316e-10
COL6A6	ENSG00000206384.10	chr3	3.61698	4.00321e-09	2.02912e-07
SERPINE1	ENSG00000106366.8	chr7	3.61663	4.40237e-05	0.000955855
ITGBL1	ENSG00000198542.13	chr13	3.61414	1.23925e-09	6.90233e-08
SLCO2A1	ENSG00000174640.12	chr3	3.61355	4.26868e-06	0.000119798
RP11-564D11.3	ENSG00000255624.2	chr10	3.61157	7.01911e-07	2.34794e-05
RP11-7F17.1	ENSG00000243225.2	chr14	3.60555	2.54725e-05	0.000592287
CCDC18	ENSG00000122483.17	chr1	3.58845	7.31853e-19	1.28711e-16
PODXL	ENSG00000128567.16	chr7	3.58804	1.02496e-15	1.28202e-13
TRAM1L1	ENSG00000174599.5	chr4	3.58744	7.48926e-05	0.00152778
ESPL1	ENSG00000135476.11	chr12	3.58734	5.70662e-25	1.60774e-22
LINC00664	ENSG00000268658.5	chr19	3.57102	0.000646223	0.00978158
ZNF730	ENSG00000183850.13	chr19	3.56876	5.66528e-06	0.000153356
NREP	ENSG00000134986.13	chr5	3.55325	6.62174e-14	6.68358e-12
OTOGL	ENSG00000165899.10	chr12	3.55128	8.06976e-08	3.24114e-06
TPM1	ENSG00000140416.19	chr15	3.5503	2.9435e-10	1.78135e-08
PLAC8	ENSG00000145287.10	chr4	3.54265	2.81361e-06	8.2848e-05
RP11-649A18.5	ENSG00000265800.1	chr17	3.5386	0.000126935	0.00240513
RIBC2	ENSG00000128408.8	chr22	3.53667	3.12209e-09	1.62363e-07
OIP5	ENSG00000104147.8	chr15	3.53563	9.58664e-11	6.3225e-09
C8orf46	ENSG00000169085.11	chr8	3.53485	8.90672e-09	4.26853e-07
CEP112	ENSG00000154240.16	chr17	3.5332	2.1296e-11	1.52776e-09
GRAMD1C	ENSG00000178075.19	chr3	3.53048	2.04281e-10	1.268e-08
COL4A2	ENSG00000134871.17	chr13	3.52962	2.74132e-16	3.66586e-14
CYR61	ENSG00000142871.16	chr1	3.52847	8.25406e-08	3.30829e-06
C18orf65	ENSG00000275763.3	chr18	3.52743	0.000356724	0.00591689
CTD-2001J20.1	ENSG00000280061.1	chr19	3.52545	0.000102974	0.00201554
PDC	ENSG00000116703.13	chr1	3.51829	0.000355651	0.00590415
ORC1	ENSG00000085840.12	chr1	3.51816	1.06218e-11	7.96458e-10
RP11-437J19.1	ENSG00000223811.1	chr6	3.51617	7.14652e-05	0.00146923
KIAA1456	ENSG00000250305.8	chr8	3.51265	4.61614e-19	8.26872e-17
C15orf54	ENSG00000175746.6	chr15	3.50778	0.000533187	0.00830727
RNF182	ENSG00000180537.12	chr6	3.50696	8.64469e-17	1.20315e-14
FAM72D	ENSG00000215784.5	chr1	3.49571	2.24847e-08	9.99192e-07
ZNF695	ENSG00000197472.14	chr1	3.48779	4.45926e-07	1.54416e-05
KCNJ15	ENSG00000157551.17	chr21	3.48322	0.000282493	0.004842
TPM2	ENSG00000198467.13	chr9	3.47514	2.09545e-13	1.98715e-11
RFC3	ENSG00000133119.12	chr13	3.4717	4.7324e-18	7.40309e-16
MIR503	ENSG00000208005.1	chrX	3.46932	2.82034e-05	0.000648253
FAP	ENSG00000078098.13	chr2	3.46226	1.62618e-07	6.18877e-06
CDT1	ENSG00000167513.8	chr16	3.45898	3.15828e-21	6.66535e-19
SLIT3	ENSG00000184347.14	chr5	3.45334	2.54469e-14	2.68033e-12
PIF1	ENSG00000140451.12	chr15	3.45251	1.45915e-12	1.23387e-10
GINS3	ENSG00000181938.13	chr16	3.44471	4.54403e-09	2.28133e-07
FAM72A	ENSG00000196550.10	chr1	3.43685	3.26835e-09	1.6906e-07
ATAD2	ENSG00000156802.12	chr8	3.43174	1.20471e-26	3.82064e-24
PTGS2	ENSG00000073756.11	chr1	3.42915	5.14364e-22	1.14753e-19
ARHGEF39	ENSG00000137135.17	chr9	3.42773	8.10533e-09	3.92008e-07
GLIPR1	ENSG00000139278.9	chr12	3.42477	1.98722e-11	1.42915e-09
LOXL3	ENSG00000115318.11	chr2	3.42475	2.27828e-17	3.35595e-15
HMGB2	ENSG00000164104.11	chr4	3.42087	3.10794e-17	4.52069e-15
PRPS1	ENSG00000147224.10	chrX	3.42044	6.8223e-21	1.37481e-18
BEX1	ENSG00000133169.5	chrX	3.42033	6.53426e-10	3.8037e-08
RAD21L1	ENSG00000244588.5	chr20	3.41869	2.16937e-05	0.000515155
PSMC3IP	ENSG00000131470.14	chr17	3.41469	5.8277e-14	5.93372e-12
MIR503HG	ENSG00000223749.8	chrX	3.39809	5.30388e-11	3.60869e-09
SGCD	ENSG00000170624.13	chr5	3.39566	1.59924e-10	1.01216e-08
E2F1	ENSG00000101412.12	chr20	3.39408	6.63998e-19	1.17132e-16
CCDC150	ENSG00000144395.17	chr2	3.38906	1.9563e-08	8.78777e-07
F2RL1	ENSG00000164251.4	chr5	3.38271	0.000225151	0.0039766
MKX	ENSG00000150051.13	chr10	3.37165	7.78273e-08	3.13236e-06
RAD54B	ENSG00000197275.13	chr8	3.36623	1.20649e-07	4.71521e-06
TACR1	ENSG00000115353.10	chr2	3.36389	1.91257e-07	7.15207e-06
PRSS12	ENSG00000164099.3	chr4	3.35913	4.38107e-08	1.83983e-06
RP11-1102P22.1	ENSG00000279415.1	chr16	3.34316	2.02357e-08	9.07589e-07
FMOD	ENSG00000122176.10	chr1	3.34315	6.93629e-05	0.00143057
KCNS2	ENSG00000156486.7	chr8	3.33722	3.23102e-07	1.1469e-05
ZGRF1	ENSG00000138658.15	chr4	3.33448	5.50637e-15	6.1813e-13
COMP	ENSG00000105664.10	chr19	3.33445	5.26173e-24	1.3694e-21
P4HA3	ENSG00000149380.11	chr11	3.32714	6.02908e-08	2.48215e-06
DHFRP1	ENSG00000188985.6	chr18	3.32587	4.17389e-07	1.45054e-05
DPT	ENSG00000143196.4	chr1	3.32375	4.66047e-07	1.60808e-05
TMEM30B	ENSG00000182107.6	chr14	3.31324	5.9757e-06	0.000160933
C4orf46	ENSG00000205208.4	chr4	3.30894	1.78445e-23	4.5623e-21
GNG2	ENSG00000186469.8	chr14	3.30819	6.67586e-07	2.24347e-05
SLC2A3	ENSG00000059804.15	chr12	3.30741	3.66935e-11	2.55959e-09
CEP78	ENSG00000148019.12	chr9	3.30722	8.83964e-14	8.78469e-12
SGCB	ENSG00000163069.12	chr4	3.30389	1.22976e-13	1.19953e-11
KNTC1	ENSG00000184445.11	chr12	3.30263	2.97029e-17	4.33133e-15
PABPC5	ENSG00000174740.7	chrX	3.30008	1.21539e-06	3.87357e-05
POC1A	ENSG00000164087.7	chr3	3.29926	3.05102e-19	5.53351e-17
CKS2	ENSG00000123975.4	chr9	3.29864	4.86263e-23	1.19582e-20
KCNJ8	ENSG00000121361.3	chr12	3.29243	0.000428275	0.00690142
MATN3	ENSG00000132031.12	chr2	3.28767	1.94883e-08	8.76776e-07
ECT2	ENSG00000114346.13	chr3	3.28067	7.13555e-18	1.09557e-15
LINC01629	ENSG00000258602.1	chr14	3.28053	0.000593583	0.00908725
H2AFZ	ENSG00000164032.11	chr4	3.27351	2.13012e-24	5.75004e-22
CHAF1B	ENSG00000159259.7	chr21	3.27158	3.66276e-13	3.35822e-11
LINC01204	ENSG00000229563.6	chrX	3.27078	9.41576e-06	0.000242549
GALNT15	ENSG00000131386.17	chr3	3.26944	1.89045e-08	8.53158e-07
RP11-142E9.1	ENSG00000276672.1	chr13	3.26897	1.69585e-06	5.23522e-05
GSG2	ENSG00000177602.5	chr17	3.26713	1.79576e-09	9.70395e-08
THBS1	ENSG00000137801.10	chr15	3.26411	0.000105155	0.00205207
HHIPL2	ENSG00000143512.12	chr1	3.25809	5.31289e-05	0.00113487
GNGT2	ENSG00000167083.6	chr17	3.25456	3.2305e-05	0.000732664
RP11-424C20.2	ENSG00000256663.1	chr12	3.23219	3.55694e-06	0.000102144
RBL1	ENSG00000080839.11	chr20	3.23038	1.84145e-22	4.32682e-20
C17orf53	ENSG00000125319.14	chr17	3.22548	8.53248e-11	5.68541e-09
HIF1A-AS1	ENSG00000258777.1	chr14	3.22433	0.000592158	0.00906783
ZWILCH	ENSG00000174442.11	chr15	3.22026	7.726e-19	1.35058e-16
CRIM1	ENSG00000150938.9	chr2	3.21106	3.01625e-11	2.12187e-09
CENPN	ENSG00000166451.13	chr16	3.20957	1.80809e-22	4.26571e-20
PARPBP	ENSG00000185480.11	chr12	3.20267	7.50091e-12	5.73558e-10
ITGA6	ENSG00000091409.14	chr2	3.2008	5.7574e-20	1.09197e-17
ELN	ENSG00000049540.16	chr7	3.19275	6.44781e-06	0.000172223
ZNF367	ENSG00000165244.6	chr9	3.18707	1.86815e-14	2.003e-12
HYLS1	ENSG00000198331.10	chr11	3.18313	4.81506e-15	5.4474e-13
CCNE2	ENSG00000175305.17	chr8	3.18226	1.50825e-08	6.93618e-07
ITPRIPL1	ENSG00000198885.9	chr2	3.17925	3.6283e-06	0.000103937
RP4-663N10.1	ENSG00000228035.1	chr1	3.17502	0.00028763	0.00492425
BRCA2	ENSG00000139618.14	chr13	3.1611	7.65695e-16	9.80985e-14
MCM8	ENSG00000125885.13	chr20	3.15942	4.74297e-20	9.08474e-18
STEAP1B	ENSG00000105889.14	chr7	3.15676	6.67928e-09	3.2768e-07
SLC38A5	ENSG00000017483.14	chrX	3.1517	1.47817e-12	1.24512e-10
LINC00704	ENSG00000231298.6	chr10	3.14605	0.00010214	0.00200199
CCDC74B	ENSG00000152076.18	chr2	3.14111	1.08506e-06	3.49465e-05
TRAIP	ENSG00000183763.8	chr3	3.13038	2.55527e-11	1.81296e-09
CENPQ	ENSG00000031691.6	chr6	3.1262	3.33892e-13	3.08568e-11
TEK	ENSG00000120156.20	chr9	3.12289	6.51271e-09	3.19779e-07
OPN1SW	ENSG00000128617.2	chr7	3.1218	1.52571e-09	8.35357e-08
SLFN13	ENSG00000154760.13	chr17	3.11928	1.76919e-08	8.02804e-07
RP11-163F15.1	ENSG00000203434.2	chr10	3.11701	3.6418e-05	0.000814487
GLT8D2	ENSG00000120820.12	chr12	3.114	3.14583e-18	5.12445e-16
NCF2	ENSG00000116701.14	chr1	3.11018	0.000143002	0.00266263
MIR222HG	ENSG00000270069.1	chrX	3.10881	2.34626e-06	7.0227e-05
MYOM3	ENSG00000142661.18	chr1	3.10683	5.54311e-06	0.00015047
BORA	ENSG00000136122.15	chr13	3.10599	2.88615e-09	1.50633e-07
FAM26E	ENSG00000178033.5	chr6	3.1041	1.12355e-07	4.41485e-06
ATOH8	ENSG00000168874.12	chr2	3.09369	5.41824e-22	1.20022e-19
RIMS1	ENSG00000079841.18	chr6	3.09346	6.96604e-06	0.000184186
BST1	ENSG00000109743.10	chr4	3.09274	4.3736e-11	3.01104e-09
PHGDH	ENSG00000092621.11	chr1	3.09226	6.96162e-15	7.71052e-13
DNM3OS	ENSG00000230630.3	chr1	3.08301	2.28288e-05	0.000537492
CYP24A1	ENSG00000019186.9	chr20	3.07241	0.000223669	0.00395644
DGKI	ENSG00000157680.15	chr7	3.06748	1.26022e-09	6.98561e-08
NPAS1	ENSG00000130751.9	chr19	3.06639	1.19956e-07	4.69131e-06
CCBE1	ENSG00000183287.13	chr18	3.05428	9.02085e-14	8.94946e-12
C1orf112	ENSG00000000460.16	chr1	3.05415	3.28827e-11	2.30207e-09
AK5	ENSG00000154027.18	chr1	3.05041	4.19212e-23	1.0442e-20
FMN2	ENSG00000155816.19	chr1	3.04702	3.34243e-20	6.53147e-18
KPNA2	ENSG00000182481.8	chr17	3.03981	4.85706e-16	6.32038e-14
RAB30	ENSG00000137502.9	chr11	3.03657	1.48596e-09	8.1436e-08
RP11-30P6.6	ENSG00000234155.1	chr6	3.03444	0.000317496	0.00535655
FSTL1	ENSG00000163430.10	chr3	3.03345	8.9998e-06	0.000232556
PSAT1	ENSG00000135069.13	chr9	3.0218	1.04447e-07	4.12368e-06
CALD1	ENSG00000122786.19	chr7	3.01671	2.8411e-06	8.34881e-05
RPSAP54	ENSG00000213621.3	chr13	3.01172	4.16567e-05	0.000909567
TPM4	ENSG00000167460.14	chr19	3.0117	1.00749e-07	3.99125e-06
MATN2	ENSG00000132561.13	chr8	3.00453	2.63511e-15	3.11474e-13
CBSL	ENSG00000274276.4	chr21	3.00404	1.16595e-06	3.72621e-05
MYO7B	ENSG00000169994.18	chr2	2.99746	0.000400056	0.00652375
KCNQ5	ENSG00000185760.15	chr6	2.9872	4.72062e-21	9.68093e-19
HIP1	ENSG00000127946.16	chr7	2.96663	7.29203e-17	1.02471e-14
COL25A1	ENSG00000188517.14	chr4	2.96045	4.59146e-05	0.000993197
CENPH	ENSG00000153044.9	chr5	2.95857	2.30479e-10	1.41999e-08
LMO7	ENSG00000136153.19	chr13	2.95572	1.53406e-13	1.4814e-11
LHX9	ENSG00000143355.15	chr1	2.94642	7.36281e-06	0.000193443
CENPO	ENSG00000138092.10	chr2	2.94626	5.77237e-17	8.2515e-15
CCNF	ENSG00000162063.12	chr16	2.94592	4.18036e-18	6.647e-16
C18orf54	ENSG00000166845.13	chr18	2.9427	1.90666e-18	3.22615e-16
RNFT2	ENSG00000135119.14	chr12	2.94251	0.000606188	0.00925581
CENPL	ENSG00000120334.15	chr1	2.94047	1.34167e-16	1.83216e-14
PEG10	ENSG00000242265.5	chr7	2.92048	2.66319e-19	4.90679e-17
LPXN	ENSG00000110031.12	chr11	2.91861	3.20423e-06	9.29821e-05
RP11-443B20.1	ENSG00000271936.1	chr2	2.91191	1.03363e-06	3.34758e-05
ATAD5	ENSG00000176208.8	chr17	2.91024	1.87954e-09	1.01003e-07
STXBP6	ENSG00000168952.15	chr14	2.89798	1.9044e-06	5.81713e-05
FKBP9	ENSG00000122642.10	chr7	2.89444	7.09341e-12	5.43831e-10
LGALS1	ENSG00000100097.11	chr22	2.88999	1.71922e-07	6.50869e-06
HR	ENSG00000168453.14	chr8	2.88658	1.3851e-06	4.37124e-05
SH2D5	ENSG00000189410.11	chr1	2.87685	2.73192e-07	9.8175e-06
DNER	ENSG00000187957.7	chr2	2.87507	8.39114e-09	4.05155e-07
HAS2	ENSG00000170961.6	chr8	2.87033	6.33608e-05	0.00132181
PHLDB2	ENSG00000144824.19	chr3	2.86705	1.86413e-11	1.34396e-09
LOXL2	ENSG00000134013.15	chr8	2.86174	4.97734e-07	1.70626e-05
ADGRG6	ENSG00000112414.14	chr6	2.85865	4.3634e-09	2.19825e-07
KDELC2	ENSG00000178202.12	chr11	2.8561	6.18771e-13	5.48269e-11
KRT8P14	ENSG00000214282.3	chrX	2.85562	0.00040558	0.00660086
TIMELESS	ENSG00000111602.11	chr12	2.85382	1.59055e-15	1.93524e-13
GPR85	ENSG00000164604.12	chr7	2.84955	2.18849e-07	8.06945e-06
CDK2	ENSG00000123374.10	chr12	2.84922	8.69262e-18	1.31722e-15
CKAP2	ENSG00000136108.14	chr13	2.84854	1.19343e-18	2.06141e-16
MYPN	ENSG00000138347.15	chr10	2.84546	0.000320259	0.00539375
ZNF90	ENSG00000213988.9	chr19	2.84148	6.02817e-07	2.03879e-05
B3GALT5-AS1	ENSG00000184809.12	chr21	2.83285	0.000200654	0.00359314
SAMD4A	ENSG00000020577.13	chr14	2.81314	5.56258e-20	1.06196e-17
LIMCH1	ENSG00000064042.17	chr4	2.81073	3.35791e-08	1.43825e-06
LINC00862	ENSG00000203721.6	chr1	2.80749	8.28543e-06	0.000215247
CSPG4	ENSG00000173546.7	chr15	2.80566	1.49868e-17	2.22452e-15
FRMPD3	ENSG00000147234.10	chrX	2.80179	1.57531e-07	6.02247e-06
COL17A1	ENSG00000065618.17	chr10	2.80147	0.000127543	0.00241429
CBS	ENSG00000160200.17	chr21	2.80087	1.21008e-05	0.000304155
RRM1	ENSG00000167325.14	chr11	2.79965	8.12555e-18	1.23775e-15
RP11-303E16.2	ENSG00000261061.1	chr16	2.79923	2.47438e-10	1.51803e-08
PMP22	ENSG00000109099.13	chr17	2.7991	2.42268e-10	1.48789e-08
SMC4	ENSG00000113810.15	chr3	2.79889	4.58992e-14	4.72314e-12
CHTF18	ENSG00000127586.16	chr16	2.7982	2.2193e-12	1.8374e-10
ADRA1B	ENSG00000170214.3	chr5	2.79184	2.65161e-07	9.56675e-06
SGIP1	ENSG00000118473.21	chr1	2.78925	4.80983e-07	1.65274e-05
DRD1	ENSG00000184845.3	chr5	2.78796	0.000181881	0.00329047
FEN1	ENSG00000168496.3	chr11	2.7864	6.49789e-18	1.00297e-15
RNASEH2A	ENSG00000104889.4	chr19	2.78524	1.05151e-13	1.03787e-11
ADAM12	ENSG00000148848.14	chr10	2.78144	4.64078e-06	0.000128931
SMYD3	ENSG00000185420.18	chr1	2.77934	1.2703e-10	8.20071e-09
EVA1A	ENSG00000115363.13	chr2	2.77823	1.47475e-08	6.81451e-07
ITGA11	ENSG00000137809.16	chr15	2.77581	5.1148e-12	4.01146e-10
KNSTRN	ENSG00000128944.13	chr15	2.77097	3.69534e-18	5.89193e-16
FOLR3	ENSG00000110203.8	chr11	2.76798	8.83079e-06	0.000228698
FAM72C	ENSG00000263513.5	chr1	2.76662	3.49745e-05	0.000784622
CCDC152	ENSG00000198865.9	chr5	2.76609	4.68251e-06	0.000129842
NT5E	ENSG00000135318.11	chr6	2.76553	2.64802e-07	9.5634e-06
RGMB	ENSG00000174136.11	chr5	2.7652	8.17837e-13	7.18076e-11
SGCE	ENSG00000127990.15	chr7	2.75987	1.8495e-16	2.49047e-14
PPP1R3C	ENSG00000119938.8	chr10	2.75769	9.12355e-13	7.9267e-11
POLE2	ENSG00000100479.12	chr14	2.7563	1.84982e-07	6.95774e-06
CCDC77	ENSG00000120647.9	chr12	2.75267	8.93299e-12	6.77705e-10
F3	ENSG00000117525.13	chr1	2.75137	1.13755e-08	5.3631e-07
EMP1	ENSG00000134531.9	chr12	2.74902	0.000178271	0.00323524
ALDH7A1	ENSG00000164904.16	chr5	2.74117	1.17088e-11	8.71212e-10
RPL39L	ENSG00000163923.9	chr3	2.74112	6.50159e-07	2.19252e-05
ZFP37	ENSG00000136866.13	chr9	2.73052	1.62878e-05	0.000397129
MCM7	ENSG00000166508.17	chr7	2.72824	3.02551e-18	4.96022e-16
CA12	ENSG00000074410.13	chr15	2.72745	3.43433e-06	9.88192e-05
ANXA2	ENSG00000182718.16	chr15	2.72561	0.000223363	0.00395224
SETD7	ENSG00000145391.13	chr4	2.72164	5.79648e-12	4.49146e-10
RAD18	ENSG00000070950.9	chr3	2.71854	4.63464e-17	6.65793e-15
RASGRP1	ENSG00000172575.11	chr15	2.71389	2.15952e-06	6.50063e-05
SNHG23	ENSG00000225746.9	chr14	2.71232	5.6232e-06	0.000152359
C16orf59	ENSG00000162062.14	chr16	2.71057	6.51213e-08	2.65597e-06
BRCA1	ENSG00000012048.20	chr17	2.70888	4.4696e-18	7.02987e-16
KIRREL3	ENSG00000149571.11	chr11	2.70724	2.97698e-08	1.28937e-06
ST6GALNAC5	ENSG00000117069.14	chr1	2.70629	1.36921e-06	4.3258e-05
XYLT1	ENSG00000103489.11	chr16	2.70469	1.47782e-15	1.80186e-13
AC108142.1	ENSG00000177822.7	chr4	2.69815	2.20425e-06	6.62807e-05
MCM3	ENSG00000112118.17	chr6	2.69655	1.51064e-11	1.10142e-09
TRIM2	ENSG00000109654.14	chr4	2.6921	1.08431e-12	9.2954e-11
SMARCA1	ENSG00000102038.15	chrX	2.68788	4.61855e-14	4.73581e-12
LINC01529	ENSG00000225872.3	chr19	2.68069	0.000215108	0.00382366
RECK	ENSG00000122707.11	chr9	2.68015	1.43556e-14	1.5573e-12
TNC	ENSG00000041982.15	chr9	2.6753	0.000222843	0.00394664
TCTEX1D1	ENSG00000152760.9	chr1	2.67328	1.47625e-06	4.63119e-05
ERICH5	ENSG00000177459.10	chr8	2.67314	0.000102258	0.00200296
IL7R	ENSG00000168685.14	chr5	2.67309	1.27e-10	8.20071e-09
E2F7	ENSG00000165891.15	chr12	2.66632	2.66223e-18	4.40193e-16
PODN	ENSG00000174348.13	chr1	2.66428	1.23183e-15	1.51787e-13
C5	ENSG00000106804.7	chr9	2.66406	8.47772e-08	3.38625e-06
RPS6KA2	ENSG00000071242.11	chr6	2.65611	1.96082e-12	1.63037e-10
AFF3	ENSG00000144218.18	chr2	2.65132	1.3003e-11	9.60118e-10
ANGPT1	ENSG00000154188.9	chr8	2.64865	0.000109907	0.00212977
RCAN1	ENSG00000159200.17	chr21	2.64626	1.6586e-09	9.0131e-08
TRPC4	ENSG00000133107.14	chr13	2.64521	2.28292e-10	1.40822e-08
CYBA	ENSG00000051523.10	chr16	2.63581	1.02796e-16	1.4171e-14
FKBP9P1	ENSG00000176826.15	chr7	2.63209	5.05811e-05	0.00108564
CD24	ENSG00000272398.5	chr6	2.6264	1.1767e-05	0.000296923
WHSC1	ENSG00000109685.17	chr4	2.6195	2.00344e-14	2.12956e-12
CENPJ	ENSG00000151849.14	chr13	2.61919	5.20951e-14	5.31361e-12
GADD45B	ENSG00000099860.8	chr19	2.61649	3.75629e-17	5.42298e-15
HFE	ENSG00000010704.18	chr6	2.61097	8.11184e-07	2.67189e-05
CUBN	ENSG00000107611.14	chr10	2.61001	2.478e-06	7.3676e-05
CDH4	ENSG00000179242.15	chr20	2.60837	7.69149e-10	4.43288e-08
SOX11	ENSG00000176887.6	chr2	2.60669	1.76503e-05	0.000427178
SMAD9	ENSG00000120693.13	chr13	2.60666	8.13988e-16	1.03373e-13
NCAPD2	ENSG00000010292.12	chr12	2.60649	6.56361e-17	9.29103e-15
EBF2	ENSG00000221818.8	chr8	2.60579	0.000365322	0.00603535
NAV3	ENSG00000067798.14	chr12	2.60369	5.38083e-05	0.00114854
DCLRE1B	ENSG00000118655.4	chr1	2.60326	5.44467e-13	4.89152e-11
TSPAN18	ENSG00000157570.11	chr11	2.60319	1.98038e-05	0.000474504
COL5A1	ENSG00000130635.15	chr9	2.60055	0.000116492	0.0022372
GEN1	ENSG00000178295.14	chr2	2.60027	1.4688e-15	1.79463e-13
PTN	ENSG00000105894.11	chr7	2.59946	1.54814e-07	5.94241e-06
FGF5	ENSG00000138675.16	chr4	2.59081	1.12772e-15	1.3985e-13
CLEC14A	ENSG00000176435.6	chr14	2.58577	1.18603e-05	0.000298887
SELENBP1	ENSG00000143416.20	chr1	2.58347	1.03395e-05	0.000263768
TMPO	ENSG00000120802.13	chr12	2.58224	3.14061e-13	2.91635e-11
LMO7-AS1	ENSG00000261105.5	chr13	2.57737	4.15248e-06	0.000116819
GDF6	ENSG00000156466.9	chr8	2.57486	7.6576e-07	2.5483e-05
CALU	ENSG00000128595.16	chr7	2.57482	1.16375e-05	0.000294038
MCM2	ENSG00000073111.13	chr3	2.57413	3.2879e-14	3.43201e-12
LRRC15	ENSG00000172061.8	chr3	2.57206	7.66135e-05	0.00155687
NEK7	ENSG00000151414.14	chr1	2.57205	8.58645e-09	4.12868e-07
C5orf34	ENSG00000172244.8	chr5	2.56898	7.41773e-07	2.47415e-05
CTC-260E6.6	ENSG00000267383.6	chr19	2.56516	4.4393e-05	0.000963515
DSN1	ENSG00000149636.15	chr20	2.56357	1.1928e-13	1.16936e-11
NEMP1	ENSG00000166881.9	chr12	2.56293	5.08256e-17	7.28338e-15
PTPDC1	ENSG00000158079.14	chr9	2.56208	2.05548e-08	9.2119e-07
DBF4B	ENSG00000161692.17	chr17	2.56174	4.10285e-11	2.83811e-09
RP11-471B22.2	ENSG00000258424.1	chr14	2.56115	0.000302972	0.00515194
MCM5	ENSG00000100297.15	chr22	2.56013	4.7043e-15	5.34292e-13
C21orf58	ENSG00000160298.17	chr21	2.55733	4.57471e-09	2.29277e-07
DBF4	ENSG00000006634.7	chr7	2.54984	3.11883e-13	2.90076e-11
TSPAN10	ENSG00000182612.10	chr17	2.54663	1.68784e-05	0.000410034
RBBP8	ENSG00000101773.17	chr18	2.54308	2.57395e-12	2.10073e-10
STK32B	ENSG00000152953.12	chr4	2.54199	3.65245e-05	0.000815945
CTD-3247H4.2	ENSG00000274654.1	chr15	2.53847	0.000236467	0.00414786
EPHA3	ENSG00000044524.10	chr3	2.53759	0.000152084	0.00282086
PODNL1	ENSG00000132000.11	chr19	2.5346	9.65675e-07	3.14153e-05
RASGRP3	ENSG00000152689.17	chr2	2.5337	7.73467e-05	0.00157067
SEMA3C	ENSG00000075223.13	chr7	2.53166	3.72422e-06	0.000106145
SERPINE2	ENSG00000135919.12	chr2	2.53146	3.65395e-05	0.000815945
APOLD1	ENSG00000178878.12	chr12	2.53139	3.05844e-08	1.32162e-06
NTM	ENSG00000182667.14	chr11	2.52626	2.71038e-05	0.000625704
POLA1	ENSG00000101868.10	chrX	2.52246	2.13227e-12	1.76787e-10
CDC42EP3	ENSG00000163171.7	chr2	2.52	4.0144e-11	2.78257e-09
TMEM243	ENSG00000135185.11	chr7	2.51929	3.86813e-08	1.63984e-06
KIF22	ENSG00000079616.12	chr16	2.51867	7.97189e-16	1.01685e-13
RP1-152L7.5	ENSG00000216775.2	chr6	2.5184	1.90735e-10	1.19029e-08
DNA2	ENSG00000138346.14	chr10	2.51507	8.55432e-08	3.41449e-06
PTPRG-AS1	ENSG00000241472.6	chr3	2.51424	0.00010489	0.00204828
TOX	ENSG00000198846.5	chr8	2.51269	2.27827e-05	0.000536778
B3GALT5	ENSG00000183778.17	chr21	2.50982	1.67731e-05	0.000407898
PLAUR	ENSG00000011422.11	chr19	2.50862	0.000244833	0.00427349
VN1R81P	ENSG00000268357.1	chr19	2.50645	0.000263842	0.0045624
HMGA2	ENSG00000149948.13	chr12	2.50625	1.12309e-07	4.41485e-06
MTHFD2	ENSG00000065911.11	chr2	2.50486	9.68385e-13	8.36342e-11
ZNF85	ENSG00000105750.14	chr19	2.5036	1.05609e-05	0.000268589
CARMN	ENSG00000249669.8	chr5	2.50318	1.5297e-05	0.000375864
PRSS23	ENSG00000150687.11	chr11	2.50015	3.59821e-12	2.8804e-10
CBR3	ENSG00000159231.5	chr21	2.49915	1.32173e-06	4.19178e-05
RFC2	ENSG00000049541.10	chr7	2.49677	1.85771e-10	1.16181e-08
GALNT10	ENSG00000164574.15	chr5	2.4943	9.20309e-11	6.09726e-09
C3orf52	ENSG00000114529.12	chr3	2.49426	7.25372e-07	2.42363e-05
NEDD9	ENSG00000111859.16	chr6	2.48832	7.26767e-08	2.93933e-06
FMN1	ENSG00000248905.8	chr15	2.48123	3.89501e-05	0.00086033
NOX4	ENSG00000086991.12	chr11	2.48111	2.38048e-05	0.00055708
WNT5A	ENSG00000114251.13	chr3	2.47624	9.75925e-09	4.63501e-07
COL16A1	ENSG00000084636.17	chr1	2.47434	1.49173e-05	0.000367936
KLF6	ENSG00000067082.14	chr10	2.47376	1.80107e-11	1.30073e-09
HUNK	ENSG00000142149.8	chr21	2.47173	1.69047e-05	0.000410501
RP5-1198O20.4	ENSG00000230615.6	chr1	2.47167	1.74253e-05	0.000422259
NGF	ENSG00000134259.3	chr1	2.46981	7.60508e-05	0.00154815
SHROOM3	ENSG00000138771.14	chr4	2.46797	1.7029e-09	9.23654e-08
NFIB	ENSG00000147862.15	chr9	2.46578	0.000117522	0.002254
GPSM2	ENSG00000121957.12	chr1	2.46387	2.83753e-06	8.34339e-05
RTTN	ENSG00000176225.12	chr18	2.46356	1.30319e-11	9.61032e-10
EMILIN2	ENSG00000132205.10	chr18	2.46204	5.75375e-13	5.13739e-11
CEP152	ENSG00000103995.13	chr15	2.45338	1.40802e-10	8.9898e-09
KB-1732A1.1	ENSG00000253669.3	chr8	2.45303	3.21873e-05	0.000730851
CKS1B	ENSG00000173207.12	chr1	2.4527	4.12822e-13	3.76121e-11
HAUS8	ENSG00000131351.14	chr19	2.44566	1.69478e-09	9.20111e-08
GBP5	ENSG00000154451.14	chr1	2.44349	2.99191e-05	0.000683359
TFAP2A	ENSG00000137203.10	chr6	2.44026	8.97457e-05	0.0017905
POLD3	ENSG00000077514.8	chr11	2.43908	4.72394e-11	3.24453e-09
CNTNAP1	ENSG00000108797.11	chr17	2.43829	7.21915e-14	7.24875e-12
EZH2	ENSG00000106462.10	chr7	2.43516	6.74688e-14	6.79807e-12
PFKM	ENSG00000152556.15	chr12	2.43456	1.60207e-09	8.73867e-08
FRMD6	ENSG00000139926.15	chr14	2.43301	1.47706e-05	0.000364783
SLC38A2	ENSG00000134294.13	chr12	2.43112	1.71024e-06	5.27167e-05
COL15A1	ENSG00000204291.10	chr9	2.4302	5.09817e-06	0.000139502
ZNF300P1	ENSG00000197083.11	chr5	2.42845	2.06429e-05	0.000492418
ARSJ	ENSG00000180801.13	chr4	2.42823	6.91397e-11	4.64967e-09
ZBTB8A	ENSG00000160062.14	chr1	2.42809	8.69672e-08	3.46656e-06
THAP10	ENSG00000129028.8	chr15	2.42717	5.40554e-07	1.84001e-05
SYTL3	ENSG00000164674.15	chr6	2.42614	7.60072e-08	3.06761e-06
CPT1C	ENSG00000169169.14	chr19	2.42037	3.87953e-06	0.00010994
RP11-390P2.4	ENSG00000225177.5	chr6	2.42029	8.1709e-06	0.000212748
ZNF724P	ENSG00000196081.9	chr19	2.41847	0.000216024	0.00383524
CD109	ENSG00000156535.13	chr6	2.41812	4.46062e-06	0.000124582
CC2D2A	ENSG00000048342.15	chr4	2.41795	3.22078e-06	9.33689e-05
GAS2L3	ENSG00000139354.10	chr12	2.41357	4.22928e-10	2.5072e-08
KIAA1462	ENSG00000165757.8	chr10	2.40901	4.1388e-06	0.000116542
KCNA7	ENSG00000104848.1	chr19	2.40592	3.98065e-05	0.000877088
ITPR3	ENSG00000096433.10	chr6	2.39736	1.27203e-10	8.20274e-09
RPL22L1	ENSG00000163584.17	chr3	2.39702	6.44456e-10	3.76659e-08
MASTL	ENSG00000120539.14	chr10	2.38931	2.10264e-13	1.99072e-11
NBPF9	ENSG00000269713.7	chr1	2.38815	1.33428e-09	7.36102e-08
RP11-359K18.4	ENSG00000272574.1	chr1	2.38383	7.6217e-05	0.00155098
PXDN	ENSG00000130508.10	chr2	2.3823	2.41312e-07	8.81374e-06
SUV39H1	ENSG00000101945.16	chrX	2.38175	8.24511e-08	3.30699e-06
GJC1	ENSG00000182963.9	chr17	2.37239	1.25568e-14	1.36472e-12
RMI2	ENSG00000175643.8	chr16	2.371	2.3147e-07	8.49168e-06
SMC2	ENSG00000136824.18	chr9	2.36648	6.38937e-14	6.46028e-12
ID1	ENSG00000125968.8	chr20	2.36552	1.13934e-13	1.12074e-11
RGMB-AS1	ENSG00000246763.6	chr5	2.36474	2.58807e-06	7.6752e-05
RP11-253M7.1	ENSG00000259426.5	chr15	2.36333	0.000166362	0.00305061
ARID5B	ENSG00000150347.14	chr10	2.36246	2.6066e-08	1.14346e-06
PAMR1	ENSG00000149090.11	chr11	2.3617	3.06756e-06	8.93288e-05
RFC4	ENSG00000163918.10	chr3	2.36095	1.29563e-11	9.57892e-10
MEG3	ENSG00000214548.14	chr14	2.3585	8.05903e-07	2.65751e-05
KIF17	ENSG00000117245.12	chr1	2.35433	2.67909e-05	0.000619894
GALNT6	ENSG00000139629.15	chr12	2.35352	2.2461e-13	2.11618e-11
TUBB	ENSG00000196230.12	chr6	2.35334	1.597e-05	0.000390582
FGF14	ENSG00000102466.15	chr13	2.35314	0.000537144	0.00835547
MYOF	ENSG00000138119.16	chr10	2.35101	8.38595e-06	0.000217663
SKP2	ENSG00000145604.15	chr5	2.35065	8.19523e-13	7.18469e-11
SYNE2	ENSG00000054654.15	chr14	2.34964	1.2103e-07	4.72693e-06
COL8A1	ENSG00000144810.15	chr3	2.34951	9.62345e-05	0.00190295
FLRT2	ENSG00000185070.10	chr14	2.34469	2.13237e-08	9.51971e-07
MIR100HG	ENSG00000255248.7	chr11	2.33838	3.70836e-05	0.000825556
AEBP1	ENSG00000106624.9	chr7	2.33816	5.26012e-09	2.61371e-07
NCEH1	ENSG00000144959.9	chr3	2.33643	1.58906e-14	1.71421e-12
CTPS1	ENSG00000171793.13	chr1	2.33572	5.39206e-09	2.67241e-07
DNAJC9	ENSG00000213551.4	chr10	2.33382	1.01414e-11	7.64387e-10
CMAHP	ENSG00000168405.14	chr6	2.33121	0.000223057	0.00394923
ARL6IP1	ENSG00000170540.14	chr16	2.33029	1.42474e-11	1.0401e-09
RGS20	ENSG00000147509.13	chr8	2.32684	4.54716e-06	0.000126633
DSEL	ENSG00000171451.13	chr18	2.31854	2.58456e-10	1.58061e-08
LDLRAD4	ENSG00000168675.18	chr18	2.31789	5.93158e-05	0.00124819
SMURF2	ENSG00000108854.15	chr17	2.31568	6.91524e-14	6.95563e-12
MRVI1	ENSG00000072952.18	chr11	2.3153	0.000204001	0.00364857
ANKRD13A	ENSG00000076513.16	chr12	2.31486	1.33373e-11	9.82296e-10
ARHGAP19	ENSG00000213390.10	chr10	2.31198	1.59684e-08	7.30308e-07
CTB-92J24.2	ENSG00000269397.1	chr19	2.30757	0.000495344	0.00780567
TULP3	ENSG00000078246.16	chr12	2.30623	5.56245e-13	4.98191e-11
ANXA5	ENSG00000164111.14	chr4	2.30238	1.76809e-05	0.00042774
ADAM9	ENSG00000168615.11	chr8	2.30023	1.12571e-07	4.41736e-06
AC093616.4	ENSG00000234231.3	chr2	2.29994	1.82207e-05	0.000439697
GS1-44D20.1	ENSG00000254332.1	chr8	2.29731	8.72093e-05	0.00174771
LRRFIP1	ENSG00000124831.18	chr2	2.29341	1.80193e-11	1.30073e-09
NEDD4L	ENSG00000049759.17	chr18	2.29261	2.6009e-06	7.70931e-05
FAT3	ENSG00000165323.15	chr11	2.29227	2.96672e-05	0.000678405
EEF1B2P6	ENSG00000213261.3	chr7	2.29184	0.000460949	0.00733939
DSCC1	ENSG00000136982.5	chr8	2.28467	1.04858e-09	5.91415e-08
STK17B	ENSG00000081320.10	chr2	2.28448	4.05355e-10	2.41536e-08
GPSM3	ENSG00000213654.9	chr6	2.28285	3.79319e-05	0.000840892
RBM3	ENSG00000102317.17	chrX	2.27671	1.7262e-13	1.65593e-11
DACT1	ENSG00000165617.14	chr14	2.2735	1.80016e-11	1.30073e-09
FERMT2	ENSG00000073712.14	chr14	2.2732	3.1341e-09	1.62842e-07
FIGNL1	ENSG00000132436.11	chr7	2.27135	3.81603e-09	1.94273e-07
CDH2	ENSG00000170558.8	chr18	2.27018	1.54301e-13	1.48757e-11
TMEM132B	ENSG00000139364.10	chr12	2.26068	0.000108985	0.00211473
RP4-621F18.2	ENSG00000282057.1	chr1	2.25995	0.000413459	0.0067084
DSP	ENSG00000096696.13	chr6	2.25793	1.01771e-12	8.76331e-11
RAB3B	ENSG00000169213.6	chr1	2.25726	1.19254e-10	7.74179e-09
HMCN1	ENSG00000143341.11	chr1	2.25484	5.81785e-05	0.00122871
SLC7A5	ENSG00000103257.8	chr16	2.2528	2.36225e-07	8.6497e-06
GPX8	ENSG00000164294.13	chr5	2.2525	3.52585e-06	0.000101352
ZNF391	ENSG00000124613.8	chr6	2.24789	6.22506e-05	0.00130145
CHAF1A	ENSG00000167670.15	chr19	2.24583	1.10781e-11	8.27316e-10
MCM4	ENSG00000104738.16	chr8	2.24557	9.71638e-12	7.34257e-10
KIT	ENSG00000157404.15	chr4	2.24519	0.000280953	0.00481704
RP11-22B23.1	ENSG00000111788.10	chr12	2.243	0.000536317	0.00834707
BNC1	ENSG00000169594.13	chr15	2.24269	7.12932e-09	3.47993e-07
TPST1	ENSG00000169902.13	chr7	2.24154	1.24468e-07	4.84814e-06
HSPA2	ENSG00000126803.9	chr14	2.24019	1.80144e-12	1.50649e-10
RPS2P7	ENSG00000235508.3	chr20	2.23761	2.58467e-05	0.000599785
DUT	ENSG00000128951.13	chr15	2.23264	3.61702e-12	2.89147e-10
LGR4	ENSG00000205213.13	chr11	2.23157	7.53107e-05	0.00153415
EXT1	ENSG00000182197.10	chr8	2.22943	5.34066e-09	2.64919e-07
TMEM47	ENSG00000147027.3	chrX	2.22679	3.61326e-10	2.16189e-08
ERG	ENSG00000157554.18	chr21	2.22648	6.87934e-06	0.000182142
S100A11	ENSG00000163191.5	chr1	2.22497	4.86184e-05	0.001047
SMAGP	ENSG00000170545.16	chr12	2.22385	4.17561e-08	1.76119e-06
POLE	ENSG00000177084.16	chr12	2.21965	3.3931e-13	3.13077e-11
TRIM55	ENSG00000147573.16	chr8	2.21905	6.78252e-11	4.57718e-09
IGFBP7	ENSG00000163453.11	chr4	2.21826	6.2298e-13	5.50318e-11
RAD9B	ENSG00000151164.18	chr12	2.21643	0.000397521	0.00649153
PLP2	ENSG00000102007.10	chrX	2.21318	2.66244e-13	2.48825e-11
MIS18BP1	ENSG00000129534.13	chr14	2.21136	1.15485e-12	9.88553e-11
C9orf3	ENSG00000148120.15	chr9	2.21131	6.32658e-12	4.87617e-10
MEG9	ENSG00000223403.3	chr14	2.21117	0.000156472	0.00289117
FANCG	ENSG00000221829.9	chr9	2.21091	1.01345e-09	5.74392e-08
TCF21	ENSG00000118526.6	chr6	2.2086	0.000115336	0.00221793
PLOD2	ENSG00000152952.11	chr3	2.20761	4.55201e-08	1.90335e-06
DUSP1	ENSG00000120129.5	chr5	2.20375	4.25299e-09	2.15009e-07
CHN1	ENSG00000128656.13	chr2	2.2023	1.38769e-07	5.36559e-06
ANP32E	ENSG00000143401.14	chr1	2.20157	2.24145e-12	1.85309e-10
TYMS	ENSG00000176890.15	chr18	2.1971	2.27205e-12	1.87305e-10
DPYSL3	ENSG00000113657.12	chr5	2.19566	1.81257e-08	8.20563e-07
SEMA7A	ENSG00000138623.9	chr15	2.19501	2.37262e-05	0.000555528
RMI1	ENSG00000178966.16	chr9	2.19447	2.51191e-11	1.78656e-09
SLFN12	ENSG00000172123.12	chr17	2.19358	6.53636e-06	0.000174014
TMC7	ENSG00000170537.12	chr16	2.18756	0.000294606	0.00503329
RIN2	ENSG00000132669.12	chr20	2.18708	4.31525e-07	1.49787e-05
BCYRN1	ENSG00000236824.2	chr2	2.18582	9.57845e-06	0.000246412
HERC3	ENSG00000138641.15	chr4	2.1848	2.81648e-13	2.62376e-11
LBH	ENSG00000213626.11	chr2	2.18412	3.07756e-12	2.49458e-10
RP11-400N13.3	ENSG00000232679.1	chr1	2.18304	0.000397504	0.00649153
ZNF726	ENSG00000213967.10	chr19	2.1823	0.000193218	0.00347499
LINC00654	ENSG00000205181.5	chr20	2.18193	1.88258e-06	5.75654e-05
RECQL4	ENSG00000160957.12	chr8	2.18162	6.54811e-08	2.66877e-06
GMNN	ENSG00000112312.9	chr6	2.18068	1.31583e-10	8.46638e-09
PRIM2	ENSG00000146143.17	chr6	2.18008	8.95305e-11	5.95881e-09
MMS22L	ENSG00000146263.11	chr6	2.17778	2.34858e-12	1.92793e-10
DCK	ENSG00000156136.9	chr4	2.17508	3.59659e-12	2.8804e-10
ACTA2	ENSG00000107796.13	chr10	2.16791	3.06055e-08	1.32162e-06
GPAT3	ENSG00000138678.10	chr4	2.16372	5.02874e-05	0.00107974
ANXA6	ENSG00000197043.13	chr5	2.16168	2.13107e-07	7.8878e-06
FARP1	ENSG00000152767.16	chr13	2.16057	2.30493e-09	1.21721e-07
SGTB	ENSG00000197860.9	chr5	2.1598	4.8939e-10	2.89824e-08
SMS	ENSG00000102172.15	chrX	2.15563	1.22848e-11	9.10563e-10
RP1-151F17.2	ENSG00000272341.1	chr6	2.15286	5.94093e-05	0.00124925
SNX25	ENSG00000109762.15	chr4	2.15106	8.52264e-12	6.47419e-10
ZNF804A	ENSG00000170396.7	chr2	2.14943	0.000488767	0.0077188
ZNF826P	ENSG00000231205.11	chr19	2.14809	1.5353e-05	0.000377081
SAE1	ENSG00000142230.11	chr19	2.1473	3.20431e-11	2.246e-09
COL5A2	ENSG00000204262.11	chr2	2.14668	0.000375244	0.00617641
IKBIP	ENSG00000166130.14	chr12	2.14644	1.07245e-09	6.02533e-08
ALDH1L2	ENSG00000136010.13	chr12	2.14556	1.27035e-07	4.94484e-06
SKA2	ENSG00000182628.12	chr17	2.1447	5.84952e-10	3.4396e-08
DBI	ENSG00000155368.16	chr2	2.14423	2.68623e-09	1.41087e-07
LINC00856	ENSG00000230417.11	chr10	2.14211	0.000621652	0.00945214
ZNF257	ENSG00000197134.11	chr19	2.14175	9.19115e-05	0.00182868
LAMA4	ENSG00000112769.18	chr6	2.13971	1.25923e-05	0.000315009
RP11-339B21.10	ENSG00000273186.1	chr9	2.13119	0.00059842	0.00915164
MNS1	ENSG00000138587.5	chr15	2.12427	0.000245864	0.00428762
MZT1	ENSG00000204899.5	chr13	2.1204	4.67156e-12	3.69378e-10
TGFB1I1	ENSG00000140682.18	chr16	2.11751	5.10887e-12	4.01146e-10
TRNP1	ENSG00000253368.3	chr1	2.11743	1.65279e-09	8.98996e-08
FAM69A	ENSG00000154511.11	chr1	2.11062	1.41139e-10	9.00141e-09
GGH	ENSG00000137563.11	chr8	2.11006	4.58461e-12	3.63493e-10
RP11-686D22.7	ENSG00000267102.1	chr17	2.10692	0.000536242	0.00834707
VRK1	ENSG00000100749.7	chr14	2.10635	8.47079e-09	4.08321e-07
ADAMTS2	ENSG00000087116.14	chr5	2.10565	2.79686e-09	1.46499e-07
BCAT1	ENSG00000060982.14	chr12	2.10409	1.57626e-07	6.02247e-06
PLAC9	ENSG00000189129.13	chr10	2.10264	5.17988e-06	0.000141404
NDC1	ENSG00000058804.11	chr1	2.10064	8.33256e-08	3.33574e-06
DPP4	ENSG00000197635.9	chr2	2.08929	1.58752e-05	0.000388426
PEAR1	ENSG00000187800.13	chr1	2.08874	4.54783e-05	0.000986206
ZYG11A	ENSG00000203995.9	chr1	2.08799	0.000331646	0.00555807
CDH13	ENSG00000140945.16	chr16	2.08622	2.07029e-09	1.10233e-07
PRR16	ENSG00000184838.14	chr5	2.08527	2.06726e-09	1.10172e-07
IGFBP6	ENSG00000167779.7	chr12	2.08407	3.82118e-07	1.33635e-05
HACD2	ENSG00000206527.9	chr3	2.0804	7.63064e-10	4.40218e-08
ANG	ENSG00000214274.9	chr14	2.08021	0.000565102	0.00870867
USP1	ENSG00000162607.12	chr1	2.07749	1.03174e-11	7.75636e-10
MN1	ENSG00000169184.5	chr22	2.07564	4.96902e-11	3.4048e-09
F2R	ENSG00000181104.6	chr5	2.07438	3.22633e-08	1.38907e-06
LMNB2	ENSG00000176619.11	chr19	2.07255	3.30604e-09	1.70857e-07
SH2D4A	ENSG00000104611.11	chr8	2.07231	1.57225e-10	9.97251e-09
ULBP3	ENSG00000131019.10	chr6	2.07159	0.000458768	0.00730868
RTKN2	ENSG00000182010.10	chr10	2.06947	5.58555e-05	0.00118656
CXCL12	ENSG00000107562.16	chr10	2.06444	7.00613e-06	0.000184993
CDC7	ENSG00000097046.12	chr1	2.06209	1.37041e-06	4.32722e-05
GALNT5	ENSG00000136542.8	chr2	2.06143	0.000138103	0.00257885
ZNF217	ENSG00000171940.13	chr20	2.05993	4.37927e-08	1.83983e-06
INCENP	ENSG00000149503.12	chr11	2.05898	5.43927e-12	4.2487e-10
FZD4	ENSG00000174804.3	chr11	2.05331	1.16702e-05	0.000294735
SBSN	ENSG00000189001.10	chr19	2.05276	2.33176e-05	0.000547003
PLEKHA1	ENSG00000107679.14	chr10	2.05248	1.73569e-10	1.09138e-08
SLC6A9	ENSG00000196517.11	chr1	2.05228	7.16185e-10	4.14823e-08
ASPH	ENSG00000198363.16	chr8	2.05138	7.84766e-09	3.80179e-07
OSTC	ENSG00000198856.12	chr4	2.04436	2.22653e-10	1.37616e-08
RSU1	ENSG00000148484.17	chr10	2.04283	1.76078e-08	8.00866e-07
CCDC80	ENSG00000091986.15	chr3	2.04048	0.00042113	0.00680971
MBOAT1	ENSG00000172197.10	chr6	2.0403	8.13371e-05	0.00164022
VEGFC	ENSG00000150630.3	chr4	2.03559	3.60986e-08	1.53484e-06
DIAPH2	ENSG00000147202.17	chrX	2.03217	4.21197e-06	0.000118435
MYL9	ENSG00000101335.9	chr20	2.03157	5.45931e-07	1.85505e-05
SLC38A1	ENSG00000111371.15	chr12	2.03055	3.58046e-09	1.8375e-07
SHMT2	ENSG00000182199.10	chr12	2.03033	1.78073e-09	9.64067e-08
ERBB2	ENSG00000141736.13	chr17	2.02723	6.41017e-09	3.1501e-07
LTBP2	ENSG00000119681.11	chr14	2.02666	1.3776e-05	0.00034226
RP11-490M8.1	ENSG00000260025.1	chr2	2.02302	0.000136622	0.00255564
FGF2	ENSG00000138685.12	chr4	2.01972	1.34638e-07	5.22326e-06
TFDP1	ENSG00000198176.12	chr13	2.0197	1.83603e-10	1.14949e-08
F10	ENSG00000126218.11	chr13	2.01953	6.82379e-05	0.00141138
FAM111A	ENSG00000166801.15	chr11	2.01931	2.66593e-10	1.62353e-08
CCDC15	ENSG00000149548.14	chr11	2.01771	0.000110885	0.00214515
KATNAL1	ENSG00000102781.13	chr13	2.01735	1.1471e-11	8.54613e-10
SNX24	ENSG00000064652.10	chr5	2.01498	2.22179e-07	8.18186e-06
CNTRL	ENSG00000119397.16	chr9	2.01443	6.82669e-07	2.29018e-05
CTD-3099C6.9	ENSG00000269825.1	chr19	2.01391	5.75503e-05	0.00121633
ZNF93	ENSG00000184635.13	chr19	2.01363	1.33368e-05	0.0003322
RBM47	ENSG00000163694.14	chr4	2.0095	7.95706e-05	0.00161132
MTBP	ENSG00000172167.7	chr8	2.00848	1.74004e-05	0.000421833
SLC4A8	ENSG00000050438.16	chr12	2.00717	1.14294e-06	3.65675e-05
IQGAP1	ENSG00000140575.12	chr15	2.00674	9.44141e-06	0.000243102
SHMT1	ENSG00000176974.18	chr17	2.00049	1.49594e-05	0.000368817
CNPY4	ENSG00000166997.7	chr7	1.99967	1.0696e-08	5.06331e-07
CNTN3	ENSG00000113805.8	chr3	1.9979	1.01475e-07	4.01727e-06
NBPF15	ENSG00000266338.6	chr1	1.99571	6.00968e-10	3.5302e-08
PTPRB	ENSG00000127329.15	chr12	1.99001	8.05342e-06	0.000210349
UBASH3B	ENSG00000154127.9	chr11	1.98817	1.57544e-10	9.98188e-09
COL11A1	ENSG00000060718.19	chr1	1.98815	1.5914e-07	6.06436e-06
KIF18A	ENSG00000121621.6	chr11	1.98737	8.42825e-09	4.06609e-07
APPL2	ENSG00000136044.11	chr12	1.98419	6.0874e-10	3.56863e-08
FRAS1	ENSG00000138759.17	chr4	1.98367	0.000125861	0.00238868
MIS18A	ENSG00000159055.3	chr21	1.98249	4.42896e-08	1.8586e-06
GPAT2	ENSG00000186281.12	chr2	1.9824	0.000239244	0.00418602
DEK	ENSG00000124795.14	chr6	1.98149	2.63595e-08	1.15546e-06
CSMD2	ENSG00000121904.17	chr1	1.98055	1.6393e-06	5.09236e-05
C6orf132	ENSG00000188112.8	chr6	1.97515	2.27992e-06	6.8347e-05
KLF7	ENSG00000118263.14	chr2	1.9714	2.02761e-07	7.55306e-06
UBE2S	ENSG00000108106.13	chr19	1.97113	8.82799e-10	5.0343e-08
UACA	ENSG00000137831.14	chr15	1.96868	3.67187e-06	0.000104926
FBN1	ENSG00000166147.13	chr15	1.96694	0.000554229	0.00857754
AXL	ENSG00000167601.11	chr19	1.96547	1.99148e-06	6.04564e-05
FHL1	ENSG00000022267.16	chrX	1.96536	1.02992e-07	4.07295e-06
LINC00327	ENSG00000232977.6	chr13	1.96312	0.000642077	0.00972448
LRR1	ENSG00000165501.16	chr14	1.96129	7.18816e-07	2.40311e-05
WEE1	ENSG00000166483.10	chr11	1.95969	2.00854e-09	1.0724e-07
ZNF711	ENSG00000147180.16	chrX	1.95701	0.000202857	0.00363147
DDAH1	ENSG00000153904.18	chr1	1.95177	3.20099e-07	1.13694e-05
TLR4	ENSG00000136869.13	chr9	1.94793	0.000387123	0.00634494
GABRE	ENSG00000102287.17	chrX	1.94641	0.000410775	0.00667417
POLD1	ENSG00000062822.12	chr19	1.93687	1.44692e-06	4.54654e-05
MSRB3	ENSG00000174099.10	chr12	1.93388	8.74786e-10	5.0069e-08
TUBA1B	ENSG00000123416.15	chr12	1.93035	2.73208e-06	8.04883e-05
CSRP2	ENSG00000175183.9	chr12	1.93032	3.34257e-07	1.18216e-05
UCHL1	ENSG00000154277.12	chr4	1.93008	1.22269e-06	3.89469e-05
SLC25A30	ENSG00000174032.16	chr13	1.92946	5.3621e-08	2.23082e-06
FRMD5	ENSG00000171877.20	chr15	1.92885	0.000416745	0.00675038
MAP3K3	ENSG00000198909.7	chr17	1.92745	5.2535e-10	3.1017e-08
LRRC3	ENSG00000160233.7	chr21	1.9248	0.000360811	0.00597444
SLC1A4	ENSG00000115902.10	chr2	1.92302	1.28265e-09	7.10315e-08
SPOCK1	ENSG00000152377.13	chr5	1.92273	2.73459e-07	9.82099e-06
HMGB1P10	ENSG00000213707.2	chr22	1.92239	0.000364207	0.00602035
UAP1	ENSG00000117143.13	chr1	1.91762	3.25326e-08	1.39859e-06
CAMK4	ENSG00000152495.10	chr5	1.91614	9.76005e-07	3.17158e-05
SUV39H2	ENSG00000152455.15	chr10	1.91614	3.62534e-06	0.000103903
VAT1L	ENSG00000171724.2	chr16	1.91601	0.000420331	0.00680087
ADAMTS1	ENSG00000154734.14	chr21	1.91482	7.29728e-05	0.00149492
AKR1E2	ENSG00000165568.17	chr10	1.91468	9.62139e-05	0.00190295
ZNF714	ENSG00000160352.15	chr19	1.91414	2.27727e-06	6.83028e-05
TNFSF4	ENSG00000117586.10	chr1	1.91305	8.74296e-05	0.00175152
MYADM	ENSG00000179820.15	chr19	1.91266	1.00579e-08	4.76905e-07
ANTXR1	ENSG00000169604.19	chr2	1.91001	2.47641e-06	7.36665e-05
RP11-448G15.3	ENSG00000261490.1	chr4	1.90279	0.000647594	0.00979527
SLC39A10	ENSG00000196950.13	chr2	1.9025	3.48655e-08	1.48895e-06
TRIM59	ENSG00000213186.7	chr3	1.90188	6.92496e-08	2.80659e-06
NBPF8	ENSG00000270231.3	chr1	1.90124	0.00012421	0.00236275
AMPH	ENSG00000078053.16	chr7	1.90112	1.68499e-06	5.21001e-05
SLC16A1-AS1	ENSG00000226419.7	chr1	1.90101	0.000117495	0.002254
SLC7A1	ENSG00000139514.12	chr13	1.90087	6.56067e-07	2.21116e-05
EIF4EBP1	ENSG00000187840.4	chr8	1.89796	9.033e-05	0.00180154
CCDC138	ENSG00000163006.11	chr2	1.89459	0.000255573	0.00444081
GAL3ST4	ENSG00000197093.10	chr7	1.89437	7.12925e-05	0.00146651
CFL2	ENSG00000165410.14	chr14	1.8896	2.855e-08	1.24117e-06
OLFML2B	ENSG00000162745.10	chr1	1.88849	2.11231e-07	7.83335e-06
AP001258.4	ENSG00000245571.6	chr11	1.88847	0.000494117	0.00778845
IPO5	ENSG00000065150.18	chr13	1.88781	5.00721e-06	0.000137531
PFKP	ENSG00000067057.16	chr10	1.88725	4.77657e-09	2.38775e-07
GPX7	ENSG00000116157.5	chr1	1.88592	1.79429e-06	5.51271e-05
GNG12	ENSG00000172380.5	chr1	1.88472	7.75831e-05	0.00157492
NASP	ENSG00000132780.16	chr1	1.88424	4.12574e-08	1.74269e-06
PAM	ENSG00000145730.20	chr5	1.88318	3.73401e-06	0.000106283
DDX11	ENSG00000013573.16	chr12	1.88159	1.71509e-05	0.000416131
SH3TC2	ENSG00000169247.11	chr5	1.88123	0.000244927	0.00427385
GRIA3	ENSG00000125675.17	chrX	1.8803	0.000109677	0.00212673
POLA2	ENSG00000014138.8	chr11	1.87564	5.53448e-09	2.73598e-07
RP11-673C5.1	ENSG00000259781.1	chr15	1.87274	2.39076e-05	0.000559262
ZNF788	ENSG00000214189.8	chr19	1.86752	3.79837e-06	0.000107903
CDC25B	ENSG00000101224.17	chr20	1.86363	2.74656e-09	1.44125e-07
CNRIP1	ENSG00000119865.8	chr2	1.86311	1.93956e-09	1.03748e-07
PARP2	ENSG00000129484.13	chr14	1.86296	1.3152e-07	5.10912e-06
CTHRC1	ENSG00000164932.12	chr8	1.85748	5.85835e-08	2.42339e-06
TRDMT1	ENSG00000107614.21	chr10	1.85631	0.000219357	0.00388727
CKAP4	ENSG00000136026.13	chr12	1.85466	8.18246e-05	0.00164891
CCDC34	ENSG00000109881.16	chr11	1.85462	4.49985e-06	0.000125496
TBC1D31	ENSG00000156787.16	chr8	1.85117	6.02517e-05	0.00126376
MICAL2	ENSG00000133816.13	chr11	1.84839	1.61615e-05	0.000394601
TRAM2	ENSG00000065308.4	chr6	1.84713	8.11939e-05	0.00163904
DDR2	ENSG00000162733.16	chr1	1.84535	0.000176471	0.00320458
PLEK2	ENSG00000100558.8	chr14	1.84086	4.33604e-05	0.000943927
MALT1	ENSG00000172175.12	chr18	1.84055	6.46408e-10	3.7742e-08
SLC8A1	ENSG00000183023.18	chr2	1.83975	1.74089e-09	9.43379e-08
RPL41P1	ENSG00000227063.5	chr20	1.83909	3.28319e-05	0.000741425
SCML1	ENSG00000047634.14	chrX	1.8383	2.46246e-07	8.977e-06
ERRFI1	ENSG00000116285.12	chr1	1.83576	5.96768e-09	2.94012e-07
TENM3	ENSG00000218336.8	chr4	1.83412	2.39259e-08	1.05596e-06
ULBP2	ENSG00000131015.4	chr6	1.83361	8.19484e-06	0.000213275
HTRA1	ENSG00000166033.11	chr10	1.82946	6.13293e-06	0.000164785
CTH	ENSG00000116761.11	chr1	1.8288	0.000312212	0.00528122
LIN9	ENSG00000183814.15	chr1	1.82638	3.53463e-06	0.000101554
S100A10	ENSG00000197747.8	chr1	1.82478	3.67322e-05	0.000818761
ARHGAP29	ENSG00000137962.12	chr1	1.82348	2.23749e-06	6.71792e-05
SLC6A17	ENSG00000197106.6	chr1	1.82027	0.000271044	0.0046706
MYH10	ENSG00000133026.12	chr17	1.81851	1.6049e-08	7.33234e-07
RAD51D	ENSG00000185379.20	chr17	1.8171	3.63316e-06	0.000104025
FAM173B	ENSG00000150756.13	chr5	1.81515	8.01777e-06	0.000209701
TIFA	ENSG00000145365.10	chr4	1.81366	5.93478e-05	0.00124841
MEGF6	ENSG00000162591.15	chr1	1.80823	1.44542e-06	4.5443e-05
NCAPD3	ENSG00000151503.12	chr11	1.80648	2.94464e-09	1.53409e-07
HTR7P1	ENSG00000183935.5	chr12	1.80632	0.000396367	0.00647816
PRTFDC1	ENSG00000099256.18	chr10	1.80474	1.66149e-06	5.14556e-05
KCTD15	ENSG00000153885.14	chr19	1.80363	1.00357e-09	5.69349e-08
HINT1	ENSG00000169567.11	chr5	1.80255	3.82228e-07	1.33635e-05
SOAT1	ENSG00000057252.12	chr1	1.79906	1.15212e-09	6.46046e-08
TSPAN13	ENSG00000106537.7	chr7	1.79782	2.72657e-07	9.80434e-06
SOCS6	ENSG00000170677.5	chr18	1.79708	7.11705e-10	4.1264e-08
BCAR3	ENSG00000137936.16	chr1	1.7939	1.72393e-06	5.30779e-05
ATL3	ENSG00000184743.12	chr11	1.79354	1.58572e-07	6.04667e-06
DLEU2	ENSG00000231607.9	chr13	1.7934	0.000526875	0.00822339
ACOT9	ENSG00000123130.16	chrX	1.7913	4.51363e-07	1.56124e-05
RPSA	ENSG00000168028.13	chr3	1.78883	1.02833e-05	0.000262567
WNT5B	ENSG00000111186.12	chr12	1.78754	1.01572e-06	3.29326e-05
RAI14	ENSG00000039560.13	chr5	1.78576	4.00189e-05	0.000880431
FZD2	ENSG00000180340.6	chr17	1.78447	1.17917e-05	0.000297416
ADAMTS4	ENSG00000158859.9	chr1	1.78343	0.000251868	0.00438485
FZD7	ENSG00000155760.2	chr2	1.78232	8.13098e-08	3.26347e-06
HACD4	ENSG00000188921.13	chr9	1.78183	4.66111e-06	0.000129372
AC013461.1	ENSG00000091436.16	chr2	1.77977	4.52712e-07	1.56486e-05
CHD3	ENSG00000170004.16	chr17	1.77745	3.93663e-07	1.37302e-05
ERLIN1	ENSG00000107566.13	chr10	1.77527	7.42192e-09	3.61061e-07
QTRT2	ENSG00000151576.10	chr3	1.76917	0.000547938	0.00849832
CHEK2	ENSG00000183765.20	chr22	1.76191	0.000180551	0.00327097
TUBA1C	ENSG00000167553.14	chr12	1.76134	1.24247e-06	3.95335e-05
RP11-758N13.1	ENSG00000259721.1	chr15	1.76125	0.000564492	0.00870236
H2AFX	ENSG00000188486.3	chr11	1.75904	1.50575e-06	4.70658e-05
RCAN3	ENSG00000117602.11	chr1	1.75891	1.61016e-08	7.34085e-07
UBTD2	ENSG00000168246.5	chr5	1.75844	1.76406e-08	8.01151e-07
AGPAT4	ENSG00000026652.13	chr6	1.75841	0.000267419	0.00461635
BDH2	ENSG00000164039.14	chr4	1.75786	0.000508726	0.00797325
PRIM1	ENSG00000198056.13	chr12	1.7572	5.70366e-05	0.00120767
PCOLCE2	ENSG00000163710.7	chr3	1.75693	8.401e-05	0.00168884
PCK2	ENSG00000100889.11	chr14	1.7567	3.68474e-09	1.88249e-07
ZC2HC1A	ENSG00000104427.11	chr8	1.75559	4.73024e-06	0.00013104
FILIP1L	ENSG00000168386.18	chr3	1.7535	2.77538e-08	1.20927e-06
LAMB1	ENSG00000091136.13	chr7	1.75297	1.55734e-05	0.000381848
MOK	ENSG00000080823.21	chr14	1.7511	2.06151e-07	7.66134e-06
RP11-452G18.2	ENSG00000197149.5	chr11	1.74909	0.000408663	0.00664544
PRKCDBP	ENSG00000170955.9	chr11	1.74687	4.66966e-06	0.000129547
GLS	ENSG00000115419.12	chr2	1.74655	2.44304e-06	7.28233e-05
STAG1	ENSG00000118007.12	chr3	1.7447	4.1981e-09	2.12419e-07
CD59	ENSG00000085063.14	chr11	1.73968	0.000479235	0.00759928
ZNF736	ENSG00000234444.9	chr7	1.7354	0.000211168	0.00376515
QPCT	ENSG00000115828.15	chr2	1.73202	5.41898e-06	0.000147238
TRAF3IP2	ENSG00000056972.18	chr6	1.73012	1.82376e-06	5.59142e-05
KRT19	ENSG00000171345.13	chr17	1.72935	1.69366e-06	5.23125e-05
MCM6	ENSG00000076003.4	chr2	1.72778	2.35327e-08	1.04098e-06
RAPH1	ENSG00000173166.17	chr2	1.72544	0.000134602	0.00252593
LY6K	ENSG00000160886.13	chr8	1.72362	5.29462e-05	0.00113138
PLCB4	ENSG00000101333.16	chr20	1.71951	3.5784e-07	1.2579e-05
SEPHS1	ENSG00000086475.14	chr10	1.7186	2.25777e-08	1.00256e-06
ABL2	ENSG00000143322.19	chr1	1.71848	6.08114e-08	2.49951e-06
ZNF823	ENSG00000197933.12	chr19	1.71768	0.000482205	0.00763387
HSD17B11	ENSG00000198189.10	chr4	1.71701	9.93033e-06	0.000254899
DNMT1	ENSG00000130816.14	chr19	1.71624	7.35966e-08	2.97446e-06
CAPG	ENSG00000042493.15	chr2	1.71616	1.82176e-08	8.24079e-07
NEGR1	ENSG00000172260.14	chr1	1.7161	2.50947e-06	7.45354e-05
SIPA1L1	ENSG00000197555.9	chr14	1.71564	1.41462e-08	6.57326e-07
FOSL1	ENSG00000175592.8	chr11	1.71385	2.95029e-07	1.05565e-05
HSPB7	ENSG00000173641.17	chr1	1.71359	1.33867e-06	4.23623e-05
NCALD	ENSG00000104490.17	chr8	1.71266	2.72457e-05	0.000628231
SGCG	ENSG00000102683.7	chr13	1.7123	0.000307981	0.00521878
CLIP1	ENSG00000130779.19	chr12	1.70985	2.82008e-07	1.01093e-05
ZMYM1	ENSG00000197056.9	chr1	1.70786	2.0664e-05	0.000492719
RPL39	ENSG00000198918.7	chrX	1.70672	6.87678e-09	3.36232e-07
ANKRD26	ENSG00000107890.16	chr10	1.70658	3.04862e-06	8.88663e-05
NEMP2	ENSG00000189362.11	chr2	1.70631	0.000235433	0.00413303
PRIMPOL	ENSG00000164306.10	chr4	1.70308	3.25274e-05	0.000735436
ARSK	ENSG00000164291.16	chr5	1.70104	6.74039e-06	0.00017879
ZDHHC6	ENSG00000023041.11	chr10	1.69864	1.41911e-08	6.58889e-07
ANKRD28	ENSG00000206560.11	chr3	1.69829	5.80039e-08	2.40455e-06
CRISPLD2	ENSG00000103196.11	chr16	1.69663	0.000104273	0.0020376
G2E3	ENSG00000092140.14	chr14	1.69395	2.6706e-08	1.16976e-06
MIR4435-2HG	ENSG00000172965.14	chr2	1.69337	3.27781e-05	0.000740787
RECQL	ENSG00000004700.15	chr12	1.68954	2.06196e-07	7.66134e-06
ATG16L2	ENSG00000168010.10	chr11	1.689	0.000126684	0.00240194
ACAA2	ENSG00000167315.17	chr18	1.68774	1.58333e-07	6.04153e-06
ARPC5	ENSG00000162704.15	chr1	1.68562	1.01936e-05	0.000260734
TUBB6	ENSG00000176014.12	chr18	1.68551	4.14443e-05	0.00090561
GANC	ENSG00000214013.9	chr15	1.68546	8.73929e-07	2.86879e-05
TGFA	ENSG00000163235.15	chr2	1.68265	6.67831e-05	0.00138387
FRG1CP	ENSG00000282826.1	chr20	1.68196	0.00010072	0.00197951
MBNL2	ENSG00000139793.18	chr13	1.68066	5.57186e-08	2.31312e-06
SGPL1	ENSG00000166224.16	chr10	1.67969	6.82835e-08	2.77131e-06
PACSIN3	ENSG00000165912.15	chr11	1.67926	0.000368154	0.00607695
SCARA3	ENSG00000168077.13	chr8	1.67891	3.83321e-08	1.62623e-06
CSRP1	ENSG00000159176.13	chr1	1.6786	5.86403e-05	0.00123757
LRRC2	ENSG00000163827.12	chr3	1.67805	3.8957e-05	0.00086033
RFTN1	ENSG00000131378.13	chr3	1.67545	4.80904e-06	0.000133032
BUB3	ENSG00000154473.17	chr10	1.67399	8.4461e-08	3.37594e-06
SLC22A15	ENSG00000163393.12	chr1	1.67084	2.56866e-05	0.000596787
NMT2	ENSG00000152465.17	chr10	1.67005	0.000110397	0.00213693
TGFBR1	ENSG00000106799.12	chr9	1.6691	6.30887e-07	2.13e-05
FANCM	ENSG00000187790.10	chr14	1.66828	4.58356e-06	0.000127586
LIG1	ENSG00000105486.13	chr19	1.66735	8.66091e-08	3.45466e-06
SRSF3	ENSG00000112081.16	chr6	1.66712	2.1364e-06	6.441e-05
FBXO21	ENSG00000135108.14	chr12	1.66559	1.72237e-07	6.51637e-06
PSPH	ENSG00000146733.13	chr7	1.662	3.92282e-08	1.66182e-06
USP28	ENSG00000048028.11	chr11	1.65795	7.80958e-07	2.58849e-05
TUBB4B	ENSG00000188229.5	chr9	1.65771	1.4117e-05	0.000350283
ETS1	ENSG00000134954.14	chr11	1.65619	2.12108e-08	9.4839e-07
RCN1P2	ENSG00000214455.4	chr13	1.65547	1.20682e-05	0.000303467
BCL2	ENSG00000171791.12	chr18	1.65327	0.000636735	0.00965617
B4GALT4	ENSG00000121578.12	chr3	1.6508	6.03035e-08	2.48215e-06
ERGIC1	ENSG00000113719.15	chr5	1.64969	1.62924e-05	0.000397129
FBXO17	ENSG00000269190.5	chr19	1.64895	8.31743e-05	0.00167262
MRE11A	ENSG00000020922.12	chr11	1.64779	1.75713e-07	6.63492e-06
TMEM200A	ENSG00000164484.11	chr6	1.64522	0.000123005	0.00234445
MCMBP	ENSG00000197771.12	chr10	1.64383	3.09963e-07	1.10229e-05
NRM	ENSG00000137404.14	chr6	1.64294	2.45982e-06	7.32482e-05
PKD2	ENSG00000118762.7	chr4	1.64283	2.37517e-07	8.69152e-06
FAM110B	ENSG00000169122.11	chr8	1.64101	0.000262577	0.00454629
SACS	ENSG00000151835.14	chr13	1.64056	2.29992e-05	0.000540625
HN1	ENSG00000189159.15	chr17	1.64038	2.84292e-08	1.23684e-06
RFWD3	ENSG00000168411.13	chr16	1.63841	2.74091e-08	1.19785e-06
TTTY15	ENSG00000233864.7	chrY	1.6383	3.41777e-05	0.000769423
LHFP	ENSG00000183722.7	chr13	1.63747	4.76557e-07	1.6385e-05
RRAS2	ENSG00000133818.13	chr11	1.63733	3.89231e-07	1.35964e-05
TOPBP1	ENSG00000163781.12	chr3	1.63426	1.56663e-08	7.18526e-07
RNF168	ENSG00000163961.4	chr3	1.63291	4.38127e-07	1.51988e-05
MCU	ENSG00000156026.14	chr10	1.63209	7.651e-08	3.08576e-06
NOG	ENSG00000183691.4	chr17	1.63198	0.000124012	0.00235981
CYTH3	ENSG00000008256.15	chr7	1.63122	1.17649e-07	4.61041e-06
CEP126	ENSG00000110318.13	chr11	1.63102	0.000218514	0.00387589
ZDHHC13	ENSG00000177054.13	chr11	1.63062	1.53812e-05	0.000377615
PPIB	ENSG00000166794.4	chr15	1.63048	1.695e-07	6.4296e-06
NUP107	ENSG00000111581.9	chr12	1.6282	4.42944e-07	1.53476e-05
GLIPR2	ENSG00000122694.15	chr9	1.62565	8.01451e-07	2.64433e-05
PRCP	ENSG00000137509.10	chr11	1.61971	1.80047e-07	6.78091e-06
NXN	ENSG00000167693.16	chr17	1.61928	1.32494e-07	5.1435e-06
PGBD1	ENSG00000137338.5	chr6	1.61814	0.000424698	0.00685053
KIAA1841	ENSG00000162929.13	chr2	1.61619	5.24267e-07	1.79087e-05
SYDE1	ENSG00000105137.12	chr19	1.61552	5.98774e-07	2.02748e-05
RPA3	ENSG00000106399.11	chr7	1.61532	1.61193e-05	0.000393735
FBLIM1	ENSG00000162458.12	chr1	1.61439	3.37189e-06	9.7167e-05
PDIA6	ENSG00000143870.12	chr2	1.61288	2.41386e-05	0.000564208
WWC1	ENSG00000113645.14	chr5	1.61123	0.000646353	0.00978158
NBPF1	ENSG00000219481.10	chr1	1.60628	8.98845e-08	3.57794e-06
FAM126A	ENSG00000122591.11	chr7	1.60506	6.96313e-07	2.3319e-05
SLC25A24	ENSG00000085491.15	chr1	1.60485	3.293e-07	1.16676e-05
LCLAT1	ENSG00000172954.13	chr2	1.6035	4.60333e-07	1.59026e-05
NHSL1	ENSG00000135540.11	chr6	1.60336	6.48098e-06	0.00017301
CEP83	ENSG00000173588.14	chr12	1.59975	2.37289e-05	0.000555528
PLAGL1	ENSG00000118495.18	chr6	1.59831	1.5628e-07	5.99471e-06
ZNF33B	ENSG00000196693.14	chr10	1.59207	8.94836e-05	0.00178589
EXOSC9	ENSG00000123737.12	chr4	1.59076	3.72593e-06	0.000106145
KPNB1	ENSG00000108424.9	chr17	1.58971	0.000210339	0.00375152
RAN	ENSG00000132341.11	chr12	1.58774	2.91376e-05	0.000667611
HRH1	ENSG00000196639.6	chr3	1.58599	2.47246e-06	7.35868e-05
SEMA3D	ENSG00000153993.13	chr7	1.58328	0.000101312	0.0019898
ALCAM	ENSG00000170017.12	chr3	1.58324	0.000107657	0.00209386
MYO10	ENSG00000145555.14	chr5	1.58254	3.39229e-05	0.000764197
OAT	ENSG00000065154.11	chr10	1.58201	1.77997e-07	6.71241e-06
PRR5L	ENSG00000135362.13	chr11	1.58019	0.000252591	0.00439569
PLS3	ENSG00000102024.17	chrX	1.57949	5.27267e-05	0.00112752
FANCC	ENSG00000158169.12	chr9	1.57845	1.10408e-05	0.000280184
PEA15	ENSG00000162734.12	chr1	1.57587	7.99782e-05	0.00161732
CDH11	ENSG00000140937.13	chr16	1.57585	0.000387109	0.00634494
PAWR	ENSG00000177425.10	chr12	1.5738	2.04036e-07	7.59567e-06
SCRN1	ENSG00000136193.16	chr7	1.57247	1.29677e-06	4.1171e-05
PRKG1	ENSG00000185532.15	chr10	1.57217	4.09496e-07	1.42653e-05
CRYZ	ENSG00000116791.13	chr1	1.57091	4.08612e-05	0.000894553
STOM	ENSG00000148175.12	chr9	1.5699	2.95911e-07	1.05815e-05
WDHD1	ENSG00000198554.11	chr14	1.56986	2.07451e-06	6.26748e-05
RPS6KA6	ENSG00000072133.10	chrX	1.56839	0.000513302	0.00803628
SH3BP4	ENSG00000130147.15	chr2	1.56781	1.2154e-05	0.00030536
AC009948.5	ENSG00000223960.6	chr2	1.56696	0.000234718	0.00412298
C9orf40	ENSG00000135045.6	chr9	1.56614	1.13555e-05	0.000287538
MGLL	ENSG00000074416.13	chr3	1.56545	2.68435e-05	0.000620683
B3GLCT	ENSG00000187676.7	chr13	1.56307	2.91128e-06	8.53393e-05
CAP2	ENSG00000112186.11	chr6	1.56296	3.05338e-07	1.08851e-05
CPS1	ENSG00000021826.14	chr2	1.5617	7.51369e-05	0.00153169
FAM129A	ENSG00000135842.16	chr1	1.56057	0.000232862	0.0040941
LDB2	ENSG00000169744.12	chr4	1.56042	0.000172927	0.00315207
SASS6	ENSG00000156876.9	chr1	1.5603	0.000314827	0.00531919
STK26	ENSG00000134602.15	chrX	1.55917	0.000558779	0.00863414
ITGAE	ENSG00000083457.11	chr17	1.55766	7.54237e-05	0.00153592
PDIA4	ENSG00000155660.10	chr7	1.55661	2.69624e-05	0.00062315
TONSL	ENSG00000160949.16	chr8	1.55506	5.38385e-05	0.00114876
FXYD5	ENSG00000089327.14	chr19	1.55498	2.2292e-07	8.20392e-06
CDKN2D	ENSG00000129355.6	chr19	1.55439	0.000296545	0.00506044
AUTS2	ENSG00000158321.15	chr7	1.55411	3.23598e-06	9.37158e-05
FAM19A5	ENSG00000219438.8	chr22	1.55249	4.47202e-06	0.00012484
DIRAS1	ENSG00000176490.4	chr19	1.55118	1.2734e-05	0.000318004
CACNA2D1	ENSG00000153956.15	chr7	1.55105	3.07719e-07	1.09632e-05
TSEN15	ENSG00000198860.11	chr1	1.55035	4.22698e-06	0.000118742
TTC37	ENSG00000198677.10	chr5	1.54917	3.03154e-06	8.85018e-05
PDIA3	ENSG00000167004.12	chr15	1.54703	0.000398767	0.00651005
SEC23A	ENSG00000100934.14	chr14	1.54643	7.86642e-05	0.00159519
TMEM18	ENSG00000151353.14	chr2	1.54601	1.51856e-05	0.000373494
CEP57L1	ENSG00000183137.14	chr6	1.54594	2.92667e-06	8.56988e-05
CAMSAP2	ENSG00000118200.14	chr1	1.54578	1.88217e-07	7.06568e-06
GARS	ENSG00000106105.13	chr7	1.54449	0.000227256	0.00400592
CCDC8	ENSG00000169515.5	chr19	1.54444	1.46673e-06	4.6063e-05
LRRC40	ENSG00000066557.5	chr1	1.54383	3.58919e-05	0.000803029
FH	ENSG00000091483.6	chr1	1.54234	4.52644e-06	0.000126117
CSE1L	ENSG00000124207.16	chr20	1.54151	4.07086e-05	0.000892223
CDCA4	ENSG00000170779.10	chr14	1.54138	1.56473e-05	0.000383498
RCN1	ENSG00000049449.8	chr11	1.54125	0.000342776	0.00571987
C14orf37	ENSG00000139971.15	chr14	1.54028	3.38747e-06	9.75191e-05
ICMT	ENSG00000116237.15	chr1	1.53937	4.06719e-06	0.000114698
SARS	ENSG00000031698.12	chr1	1.53821	5.1127e-06	0.000139833
SLC1A5	ENSG00000105281.12	chr19	1.53496	0.000191401	0.00344752
AMOTL2	ENSG00000114019.14	chr3	1.53435	5.4985e-07	1.86618e-05
SYNC	ENSG00000162520.14	chr1	1.53128	1.83216e-06	5.61124e-05
PAICS	ENSG00000128050.8	chr4	1.53095	0.000344525	0.0057441
C14orf80	ENSG00000185347.17	chr14	1.5299	0.000306568	0.00519938
GOLM1	ENSG00000135052.16	chr9	1.52861	1.88645e-05	0.000454291
NUPR1	ENSG00000176046.8	chr16	1.52838	1.7503e-07	6.61342e-06
CEP135	ENSG00000174799.10	chr4	1.52752	5.92947e-06	0.000159837
TMEM14A	ENSG00000096092.5	chr6	1.52696	0.000309003	0.00523457
TEX30	ENSG00000151287.16	chr13	1.52692	1.50703e-05	0.000371238
DTYMK	ENSG00000168393.12	chr2	1.52179	2.00512e-06	6.08317e-05
EMP3	ENSG00000142227.10	chr19	1.52037	3.73993e-05	0.000831308
SLC25A43	ENSG00000077713.18	chrX	1.51954	6.32116e-06	0.000169138
HAUS6	ENSG00000147874.10	chr9	1.51944	3.08218e-07	1.09743e-05
NPR3	ENSG00000113389.15	chr5	1.5181	0.000430889	0.00693019
RASSF8	ENSG00000123094.15	chr12	1.51703	0.000226859	0.00400189
HSPA13	ENSG00000155304.5	chr21	1.51238	1.48077e-06	4.64036e-05
MPZL1	ENSG00000197965.11	chr1	1.51236	0.000128612	0.00243136
RGS4	ENSG00000117152.13	chr1	1.50926	3.08193e-05	0.000702537
AP3M2	ENSG00000070718.11	chr8	1.50919	1.41693e-05	0.000351429
PRKD1	ENSG00000184304.14	chr14	1.50876	1.50596e-06	4.70658e-05
MTHFD1	ENSG00000100714.15	chr14	1.50595	2.01654e-06	6.11143e-05
CERCAM	ENSG00000167123.18	chr9	1.50557	4.97367e-06	0.000136804
ITGB3BP	ENSG00000142856.16	chr1	1.50317	0.000237234	0.00415836
MYO1C	ENSG00000197879.14	chr17	1.50089	0.00023582	0.00413858
LRP11	ENSG00000120256.9	chr6	1.49895	2.07052e-07	7.68329e-06
HOXD10	ENSG00000128710.5	chr2	1.49852	0.00019633	0.00352332
HMGB3	ENSG00000029993.14	chrX	1.4955	7.06369e-06	0.000186259
SMC1A	ENSG00000072501.17	chrX	1.49489	7.87472e-07	2.60265e-05
TBC1D2	ENSG00000095383.19	chr9	1.49336	1.47961e-06	4.63924e-05
SEPT10	ENSG00000186522.14	chr2	1.49231	4.85269e-07	1.66648e-05
C19orf48	ENSG00000167747.13	chr19	1.49162	4.84431e-06	0.000133881
SLC16A1	ENSG00000155380.11	chr1	1.48999	4.88776e-07	1.67703e-05
ROCK2	ENSG00000134318.13	chr2	1.48713	2.81562e-05	0.000647425
CHST3	ENSG00000122863.5	chr10	1.48292	1.09912e-06	3.53406e-05
BARD1	ENSG00000138376.10	chr2	1.48117	2.67986e-05	0.000619894
FOXD1	ENSG00000251493.4	chr5	1.4786	4.73959e-07	1.6315e-05
XPOT	ENSG00000184575.11	chr12	1.47797	0.00023848	0.00417391
CACYBP	ENSG00000116161.17	chr1	1.47648	7.26142e-07	2.4248e-05
TRPV2	ENSG00000187688.14	chr17	1.47607	3.24337e-05	0.000734147
BOD1	ENSG00000145919.10	chr5	1.47503	7.35186e-06	0.000193243
TRIM26	ENSG00000234127.8	chr6	1.47475	2.55636e-06	7.58504e-05
MBOAT2	ENSG00000143797.11	chr2	1.47383	8.24636e-07	2.71312e-05
STEAP3	ENSG00000115107.19	chr2	1.47188	0.00015721	0.00290389
TES	ENSG00000135269.17	chr7	1.47118	8.72111e-07	2.86444e-05
NLGN1	ENSG00000169760.17	chr3	1.46931	1.03848e-05	0.000264808
DCBLD1	ENSG00000164465.18	chr6	1.46841	2.28765e-05	0.000538177
SLC43A3	ENSG00000134802.17	chr11	1.46642	0.000372046	0.00613348
KITLG	ENSG00000049130.13	chr12	1.4651	0.000165039	0.0030292
PLCD1	ENSG00000187091.13	chr3	1.46478	0.000287989	0.00492894
NT5DC2	ENSG00000168268.10	chr3	1.45953	3.37497e-06	9.72076e-05
RALA	ENSG00000006451.7	chr7	1.45885	3.22987e-05	0.000732664
LINC00152	ENSG00000222041.10	chr2	1.45785	0.00032705	0.00549219
FKBP10	ENSG00000141756.18	chr17	1.45667	0.000327495	0.00549807
EXOSC8	ENSG00000120699.12	chr13	1.45664	6.23947e-06	0.000167358
MICB	ENSG00000204516.9	chr6	1.45481	3.43117e-05	0.00077184
GMFB	ENSG00000197045.12	chr14	1.45374	2.8235e-06	8.3097e-05
BICC1	ENSG00000122870.11	chr10	1.45246	0.000490428	0.00774081
DNAJC10	ENSG00000077232.16	chr2	1.44823	9.44096e-05	0.00187389
RHNO1	ENSG00000171792.10	chr12	1.44782	4.69499e-06	0.000130126
NRG1	ENSG00000157168.18	chr8	1.44756	0.00010808	0.00209928
RFC5	ENSG00000111445.13	chr12	1.44677	3.72731e-05	0.000829137
PAPSS2	ENSG00000198682.12	chr10	1.44578	1.14497e-06	3.66119e-05
NUP35	ENSG00000163002.12	chr2	1.44277	0.000481657	0.00762727
TFRC	ENSG00000072274.12	chr3	1.4425	0.000189508	0.00341674
NLRP1	ENSG00000091592.15	chr17	1.43999	8.89158e-05	0.001777
RBBP9	ENSG00000089050.15	chr20	1.43659	0.000113697	0.00219006
ATP10A	ENSG00000206190.11	chr15	1.43305	3.90154e-06	0.000110455
HN1L	ENSG00000206053.12	chr16	1.43044	1.6838e-06	5.2091e-05
PARVA	ENSG00000197702.11	chr11	1.4264	0.000185032	0.0033433
SLC7A6	ENSG00000103064.13	chr16	1.42617	7.92353e-05	0.00160509
RPGRIP1L	ENSG00000103494.12	chr16	1.42406	9.41002e-05	0.00186839
SLC9A6	ENSG00000198689.10	chrX	1.42386	5.41739e-05	0.00115464
HMGB1	ENSG00000189403.14	chr13	1.42104	8.87165e-05	0.00177471
MANEA	ENSG00000172469.15	chr6	1.42102	9.67131e-06	0.00024847
AVEN	ENSG00000169857.7	chr15	1.41985	7.43064e-05	0.00151742
EML1	ENSG00000066629.16	chr14	1.41877	1.23358e-06	3.92723e-05
NR1D2	ENSG00000174738.12	chr3	1.41669	1.95742e-06	5.96028e-05
SLC16A5	ENSG00000170190.15	chr17	1.415	0.000305502	0.00518737
TCF7L2	ENSG00000148737.16	chr10	1.41457	1.84215e-05	0.000444359
PDIA5	ENSG00000065485.18	chr3	1.41418	2.6865e-06	7.92259e-05
DPY19L1	ENSG00000173852.14	chr7	1.40991	4.9676e-06	0.000136702
ATP11C	ENSG00000101974.14	chrX	1.40968	1.81356e-06	5.56309e-05
PLOD1	ENSG00000083444.16	chr1	1.40843	0.000100041	0.00196883
COTL1	ENSG00000103187.7	chr16	1.40789	0.000374553	0.00616679
SRSF1	ENSG00000136450.12	chr17	1.40784	4.34505e-05	0.000945533
COQ2	ENSG00000173085.13	chr4	1.40748	0.000307586	0.00521361
ERCC2	ENSG00000104884.14	chr19	1.40674	1.43306e-05	0.000355127
CCDC14	ENSG00000175455.14	chr3	1.40415	9.64047e-06	0.000247787
VANGL1	ENSG00000173218.14	chr1	1.40386	1.35623e-05	0.000337384
SRSF2	ENSG00000161547.15	chr17	1.40364	8.79131e-06	0.000227777
SWAP70	ENSG00000133789.14	chr11	1.40314	1.05135e-05	0.000267618
ASNS	ENSG00000070669.16	chr7	1.40224	4.13709e-05	0.000904347
ZNF41	ENSG00000147124.12	chrX	1.40176	0.000423472	0.00683637
STT3A	ENSG00000134910.12	chr11	1.4015	0.000109064	0.00211555
TLDC1	ENSG00000140950.15	chr16	1.39995	2.48614e-06	7.38802e-05
KDELC1	ENSG00000134901.12	chr13	1.3973	3.23216e-05	0.000732754
DARS2	ENSG00000117593.9	chr1	1.3972	0.000414655	0.00672404
TMED2	ENSG00000086598.10	chr12	1.3971	0.000227023	0.00400356
GNB5	ENSG00000069966.18	chr15	1.39698	6.66068e-05	0.00138207
RAP2A	ENSG00000125249.6	chr13	1.39626	2.35337e-06	7.03672e-05
CITED2	ENSG00000164442.9	chr6	1.39049	0.000190087	0.0034259
ARMT1	ENSG00000146476.10	chr6	1.38847	5.56259e-06	0.000150858
PGM3	ENSG00000013375.15	chr6	1.3883	4.43879e-06	0.000124151
IL13RA1	ENSG00000131724.10	chrX	1.38695	1.82981e-06	5.60701e-05
FOSL2	ENSG00000075426.11	chr2	1.38638	1.01503e-05	0.000259961
GSTCD	ENSG00000138780.14	chr4	1.38494	3.37585e-05	0.00076087
YWHAH	ENSG00000128245.14	chr22	1.38445	6.79957e-05	0.00140687
PIEZO1	ENSG00000103335.20	chr16	1.38378	0.000197841	0.00354714
ZNF281	ENSG00000162702.7	chr1	1.38357	2.01404e-06	6.10706e-05
HERC4	ENSG00000148634.15	chr10	1.38294	0.000134822	0.00252761
MANF	ENSG00000145050.15	chr3	1.38203	4.04181e-05	0.000887196
TRAK1	ENSG00000182606.14	chr3	1.37773	2.4346e-06	7.26089e-05
CERK	ENSG00000100422.13	chr22	1.37769	2.16677e-06	6.51905e-05
TTF2	ENSG00000116830.11	chr1	1.37747	0.000177297	0.00321857
PRICKLE2	ENSG00000163637.11	chr3	1.37248	0.000215996	0.00383524
RHOBTB1	ENSG00000072422.16	chr10	1.37131	0.000158159	0.00291769
OTUD3	ENSG00000169914.5	chr1	1.36974	0.000312537	0.00528514
AFAP1	ENSG00000196526.10	chr4	1.36913	2.32361e-05	0.00054531
NEDD4	ENSG00000069869.15	chr15	1.36569	5.42666e-06	0.000147378
ADK	ENSG00000156110.13	chr10	1.36518	3.03785e-05	0.00069276
TSC22D2	ENSG00000196428.12	chr3	1.35992	3.04252e-06	8.87331e-05
RAD21	ENSG00000164754.13	chr8	1.35974	8.31461e-05	0.00167262
USP9Y	ENSG00000114374.12	chrY	1.35909	0.000374367	0.00616547
SEC11A	ENSG00000140612.13	chr15	1.35838	5.83798e-06	0.000157444
NLN	ENSG00000123213.22	chr5	1.35752	0.000245123	0.00427599
NFASC	ENSG00000163531.15	chr1	1.35731	4.08457e-06	0.000115132
HECW2	ENSG00000138411.10	chr2	1.35688	0.000124782	0.00237208
EEF1B2	ENSG00000114942.13	chr2	1.35647	7.23005e-05	0.00148325
GNPNAT1	ENSG00000100522.8	chr14	1.35628	2.19767e-05	0.000521021
MOCOS	ENSG00000075643.5	chr18	1.3558	0.000275252	0.00472627
RAB23	ENSG00000112210.11	chr6	1.35514	8.16391e-06	0.000212661
EPB41L3	ENSG00000082397.17	chr18	1.35401	0.000251893	0.00438485
KIF7	ENSG00000166813.14	chr15	1.35134	6.24241e-05	0.00130461
EFEMP2	ENSG00000172638.12	chr11	1.35115	0.000134218	0.00252173
PDE4B	ENSG00000184588.17	chr1	1.35084	6.93495e-05	0.00143057
UGP2	ENSG00000169764.14	chr2	1.34949	1.10424e-05	0.000280184
SLC25A40	ENSG00000075303.12	chr7	1.34878	5.08279e-05	0.00108973
TCOF1	ENSG00000070814.17	chr5	1.348	3.84159e-06	0.000109077
NDST1	ENSG00000070614.14	chr5	1.34759	0.00027484	0.00472199
C11orf87	ENSG00000185742.6	chr11	1.34553	1.94495e-05	0.000467021
RANBP1	ENSG00000099901.16	chr22	1.34438	8.2488e-06	0.000214583
PIP5K1A	ENSG00000143398.19	chr1	1.34422	6.70577e-06	0.000178034
RWDD1	ENSG00000111832.12	chr6	1.34417	2.03149e-05	0.000485193
HMGN3	ENSG00000118418.14	chr6	1.34217	0.000251191	0.00437657
OSER1	ENSG00000132823.10	chr20	1.34106	3.77353e-05	0.000837174
DOCK5	ENSG00000147459.17	chr8	1.33565	1.5546e-05	0.000381338
NEDD1	ENSG00000139350.11	chr12	1.33532	5.31144e-06	0.000144587
CLN6	ENSG00000128973.12	chr15	1.33525	0.000304121	0.00516774
FAR1	ENSG00000197601.12	chr11	1.33457	2.57286e-05	0.000597524
KANK1	ENSG00000107104.18	chr9	1.33312	4.84385e-06	0.000133881
SMIM13	ENSG00000224531.5	chr6	1.33282	1.47122e-05	0.000363961
NUP205	ENSG00000155561.14	chr7	1.32929	1.01182e-05	0.000259378
MESDC1	ENSG00000140406.3	chr15	1.32629	0.000122974	0.00234445
SRSF6	ENSG00000124193.14	chr20	1.32587	1.94742e-05	0.000467422
SLC9B2	ENSG00000164038.14	chr4	1.32561	2.98863e-05	0.000682879
CBX5	ENSG00000094916.14	chr12	1.32438	0.000335506	0.00561632
LIN54	ENSG00000189308.10	chr4	1.32065	3.58433e-05	0.000802251
NUDCD1	ENSG00000120526.10	chr8	1.31952	1.60882e-05	0.000393141
RNF34	ENSG00000170633.16	chr12	1.31873	1.66145e-05	0.000404639
RANGAP1	ENSG00000100401.19	chr22	1.31821	3.28779e-05	0.000742176
RHOBTB3	ENSG00000164292.12	chr5	1.3182	6.47861e-05	0.00134863
SNX7	ENSG00000162627.16	chr1	1.31673	2.83211e-05	0.000650701
FST	ENSG00000134363.11	chr5	1.31525	1.10457e-05	0.000280184
FKTN	ENSG00000106692.13	chr9	1.31419	3.97845e-05	0.000876936
SPATA5	ENSG00000145375.7	chr4	1.31402	0.000187982	0.00339133
MDFIC	ENSG00000135272.9	chr7	1.31292	3.98478e-05	0.000877341
SPTLC2	ENSG00000100596.6	chr14	1.31157	2.29236e-05	0.000539067
IER3IP1	ENSG00000134049.4	chr18	1.30967	2.09493e-05	0.000499077
SOCS5	ENSG00000171150.7	chr2	1.3086	2.02833e-05	0.000484636
SNAPC1	ENSG00000023608.4	chr14	1.30834	0.000301458	0.00513371
CEBPG	ENSG00000153879.8	chr19	1.30666	6.49798e-06	0.000173151
TMEM173	ENSG00000184584.12	chr5	1.30444	0.000101584	0.00199311
SSPN	ENSG00000123096.11	chr12	1.30026	0.000537366	0.00835668
C15orf41	ENSG00000186073.11	chr15	1.29764	0.000149718	0.00277966
SGK1	ENSG00000118515.11	chr6	1.29506	2.73743e-05	0.000630947
NECTIN3	ENSG00000177707.10	chr3	1.29484	6.92294e-06	0.000183213
BACE1	ENSG00000186318.16	chr11	1.29476	2.2618e-05	0.000533826
SLC17A9	ENSG00000101194.17	chr20	1.29149	1.72356e-05	0.000418011
SNHG1	ENSG00000255717.6	chr11	1.28796	0.00033089	0.00554705
EMP2	ENSG00000213853.9	chr16	1.28581	2.30754e-05	0.000541977
HAUS1	ENSG00000152240.12	chr18	1.28452	0.00023442	0.004119
P3H3	ENSG00000110811.19	chr12	1.28325	0.000264418	0.00456999
TJP2	ENSG00000119139.17	chr9	1.28289	0.000511652	0.00801261
VPS50	ENSG00000004766.15	chr7	1.28081	0.000445306	0.00712355
CTDSPL2	ENSG00000137770.13	chr15	1.28007	3.44029e-05	0.000773083
NRAS	ENSG00000213281.4	chr1	1.27877	1.52764e-05	0.000375517
ABCB10	ENSG00000135776.4	chr1	1.27849	2.32024e-05	0.000544739
DNAJB11	ENSG00000090520.11	chr3	1.27717	9.39369e-06	0.000242195
ANO6	ENSG00000177119.15	chr12	1.27693	9.54881e-05	0.00189012
PBX3	ENSG00000167081.16	chr9	1.27658	0.000115261	0.00221725
SGMS2	ENSG00000164023.14	chr4	1.27638	9.99942e-05	0.00196868
TMEM106C	ENSG00000134291.11	chr12	1.27422	2.20507e-05	0.000522563
TMX3	ENSG00000166479.9	chr18	1.27397	0.000550026	0.00852841
TMED5	ENSG00000117500.12	chr1	1.2724	2.47503e-05	0.000576746
NDUFAF2	ENSG00000164182.10	chr5	1.27215	0.000598945	0.00915484
PIGK	ENSG00000142892.14	chr1	1.27135	2.22483e-05	0.000526386
LPAR1	ENSG00000198121.13	chr9	1.2696	0.000194639	0.00349946
TSC22D3	ENSG00000157514.16	chrX	1.26891	2.57781e-05	0.000598434
HAUS3	ENSG00000214367.7	chr4	1.26814	0.000255413	0.00443948
FKBP11	ENSG00000134285.10	chr12	1.26572	4.04646e-05	0.000887881
FKBP7	ENSG00000079150.17	chr2	1.26461	0.000110258	0.00213516
SRSF7	ENSG00000115875.18	chr2	1.26349	0.000185719	0.00335364
PGK1	ENSG00000102144.13	chrX	1.26229	0.000552284	0.00855657
SEC22C	ENSG00000093183.13	chr3	1.25325	1.17068e-05	0.000295532
EEA1	ENSG00000102189.16	chr12	1.25192	3.09425e-05	0.000704792
CMPK1	ENSG00000162368.13	chr1	1.25138	8.92888e-05	0.00178294
MAP4K5	ENSG00000012983.11	chr14	1.2503	1.51876e-05	0.000373494
UBL3	ENSG00000122042.9	chr13	1.24943	8.50787e-05	0.00170796
IRX3	ENSG00000177508.11	chr16	1.24788	0.000446694	0.00714379
BAALC	ENSG00000164929.16	chr8	1.24469	0.000121657	0.00232257
SLFN11	ENSG00000172716.16	chr17	1.24391	0.000100539	0.00197663
C5orf42	ENSG00000197603.13	chr5	1.24315	0.000355047	0.00589581
SGMS1	ENSG00000198964.13	chr10	1.24231	2.42917e-05	0.000567331
OPHN1	ENSG00000079482.12	chrX	1.24186	0.00065497	0.00988879
SMYD2	ENSG00000143499.13	chr1	1.24184	6.46275e-05	0.00134582
RAB32	ENSG00000118508.4	chr6	1.2392	8.26887e-05	0.00166516
NUP155	ENSG00000113569.15	chr5	1.23809	0.000118981	0.00227791
TCAF1	ENSG00000198420.9	chr7	1.237	0.000130442	0.00246114
ARL10	ENSG00000175414.6	chr5	1.23353	0.000144385	0.00268579
CEP164	ENSG00000110274.14	chr11	1.23167	0.000433007	0.00695749
P3H1	ENSG00000117385.15	chr1	1.23138	0.000217791	0.00386424
C17orf51	ENSG00000212719.10	chr17	1.23006	0.000333522	0.00558632
SH3BP5L	ENSG00000175137.10	chr1	1.22948	4.05197e-05	0.000888754
ARMCX2	ENSG00000184867.13	chrX	1.22929	0.000168979	0.00309078
YAP1	ENSG00000137693.13	chr11	1.22811	0.000350748	0.00583611
BEND6	ENSG00000151917.17	chr6	1.22738	0.00015753	0.00290793
MPHOSPH9	ENSG00000051825.14	chr12	1.22628	4.11938e-05	0.000900815
SLC35B4	ENSG00000205060.10	chr7	1.22601	0.000173279	0.00315649
SLC4A4	ENSG00000080493.14	chr4	1.22587	6.49761e-05	0.00135114
SDC1	ENSG00000115884.10	chr2	1.22503	0.000111707	0.00216033
CTNNAL1	ENSG00000119326.14	chr9	1.22489	3.55202e-05	0.000795411
SH3D19	ENSG00000109686.17	chr4	1.22446	9.13015e-05	0.00181904
WDFY1	ENSG00000085449.14	chr2	1.22359	3.23691e-05	0.000733544
JDP2	ENSG00000140044.12	chr14	1.22289	2.42892e-05	0.000567331
COMMD2	ENSG00000114744.8	chr3	1.22104	7.99771e-05	0.00161732
PRKD3	ENSG00000115825.9	chr2	1.22044	5.19306e-05	0.00111214
ZW10	ENSG00000086827.8	chr11	1.21931	6.48819e-05	0.00135014
SLC31A1	ENSG00000136868.10	chr9	1.21917	0.000268796	0.00463736
NUAK1	ENSG00000074590.13	chr12	1.21764	8.93053e-05	0.00178294
NABP1	ENSG00000173559.12	chr2	1.21757	5.61082e-05	0.00119106
CBX1	ENSG00000108468.14	chr17	1.21585	4.65874e-05	0.001007
MCUR1	ENSG00000050393.11	chr6	1.21542	6.67887e-05	0.00138387
NUP85	ENSG00000125450.10	chr17	1.21491	6.38364e-05	0.00133125
LRRC8C	ENSG00000171488.14	chr1	1.21411	0.000112965	0.00217935
SCLT1	ENSG00000151466.11	chr4	1.21342	0.00045726	0.00729267
TTC39B	ENSG00000155158.20	chr9	1.21332	0.000387014	0.00634494
NPTN	ENSG00000156642.16	chr15	1.21059	0.000195748	0.00351613
FOXRED2	ENSG00000100350.14	chr22	1.20975	0.000301326	0.00513298
TMOD2	ENSG00000128872.9	chr15	1.20877	9.47947e-05	0.00187826
PCOLCE	ENSG00000106333.12	chr7	1.20842	0.000614798	0.00936264
SUCLG2	ENSG00000172340.14	chr3	1.20724	0.00030236	0.00514606
METTL4	ENSG00000101574.14	chr18	1.20691	0.000289346	0.00494911
CCNG2	ENSG00000138764.13	chr4	1.20465	4.95739e-05	0.0010656
RALGPS2	ENSG00000116191.17	chr1	1.20431	9.98142e-05	0.00196637
PHF19	ENSG00000119403.13	chr9	1.20183	5.57225e-05	0.00118417
TAF1D	ENSG00000166012.15	chr11	1.19667	0.000169627	0.00309904
PDCD5	ENSG00000105185.11	chr19	1.19606	0.000311827	0.00527778
PDLIM5	ENSG00000163110.14	chr4	1.19577	9.18375e-05	0.00182794
ADAM19	ENSG00000135074.15	chr5	1.19563	0.000280278	0.00480689
SLC44A2	ENSG00000129353.14	chr19	1.19444	8.21158e-05	0.0016542
HADH	ENSG00000138796.15	chr4	1.19434	0.000378487	0.00621982
KDSR	ENSG00000119537.15	chr18	1.19354	3.66414e-05	0.000817593
DPY19L4	ENSG00000156162.16	chr8	1.1907	9.86205e-05	0.00194568
PPP4R1	ENSG00000154845.15	chr18	1.19044	3.90916e-05	0.000862318
PDZD11	ENSG00000120509.10	chrX	1.18944	0.000159877	0.00294471
AMD1	ENSG00000123505.15	chr6	1.18764	0.000101525	0.00199311
NUP43	ENSG00000120253.13	chr6	1.18744	0.000264544	0.00457081
SNRNP48	ENSG00000168566.12	chr6	1.18544	0.000214946	0.00382311
POGK	ENSG00000143157.11	chr1	1.18487	7.08516e-05	0.00145816
TTL	ENSG00000114999.7	chr2	1.18469	0.000117602	0.00225431
EHD3	ENSG00000013016.15	chr2	1.18327	0.000586083	0.00898904
FBXL7	ENSG00000183580.9	chr5	1.18221	0.000241398	0.00422116
MMGT1	ENSG00000169446.5	chrX	1.18211	9.48014e-05	0.00187826
NUDT5	ENSG00000165609.12	chr10	1.18119	0.000579185	0.00889263
NEO1	ENSG00000067141.16	chr15	1.1786	0.000103005	0.00201554
CBX3	ENSG00000122565.18	chr7	1.17827	0.000180179	0.00326579
TMEM87B	ENSG00000153214.9	chr2	1.17758	0.00020646	0.00368573
SNHG5	ENSG00000203875.10	chr6	1.16971	4.70663e-05	0.00101584
RAD1	ENSG00000113456.18	chr5	1.16835	0.000105839	0.00206472
RPS27A	ENSG00000143947.12	chr2	1.16791	0.000645716	0.00977705
CCDC82	ENSG00000149231.11	chr11	1.16748	9.59317e-05	0.00189826
PERP	ENSG00000112378.11	chr6	1.1661	7.05421e-05	0.00145231
FNBP1	ENSG00000187239.16	chr9	1.165	6.19481e-05	0.0012956
BACE2	ENSG00000182240.15	chr21	1.16449	0.000338633	0.0056605
LSM8	ENSG00000128534.7	chr7	1.16318	0.000311747	0.00527778
CPPED1	ENSG00000103381.11	chr16	1.16157	0.000176115	0.00319912
MAGT1	ENSG00000102158.19	chrX	1.16155	0.000288554	0.00493715
HERPUD1	ENSG00000051108.14	chr16	1.1593	0.000160395	0.00295238
SRSF10	ENSG00000188529.14	chr1	1.15194	0.000123634	0.00235411
DIP2C	ENSG00000151240.16	chr10	1.15111	9.08383e-05	0.00181105
UGGT2	ENSG00000102595.18	chr13	1.15004	7.42274e-05	0.00151634
RPL34	ENSG00000109475.16	chr4	1.14987	0.000316474	0.00534085
STX2	ENSG00000111450.13	chr12	1.14905	0.000127847	0.00241847
MSH3	ENSG00000113318.9	chr5	1.14841	0.000328587	0.00551321
SLC2A10	ENSG00000197496.5	chr20	1.14784	0.0001846	0.00333758
BCL10	ENSG00000142867.12	chr1	1.14229	0.000187293	0.00337995
NIPA2	ENSG00000140157.14	chr15	1.13978	8.07046e-05	0.0016303
MSH2	ENSG00000095002.13	chr2	1.13977	0.000154455	0.00285936
CGGBP1	ENSG00000163320.10	chr3	1.13942	0.000123621	0.00235411
ANGPTL2	ENSG00000136859.9	chr9	1.13506	0.000607728	0.00927444
PSIP1	ENSG00000164985.14	chr9	1.13231	0.000149056	0.00276825
TMTC3	ENSG00000139324.11	chr12	1.13198	0.000121386	0.00231968
CNTROB	ENSG00000170037.13	chr17	1.13063	0.000140317	0.00261767
SSR2	ENSG00000163479.13	chr1	1.13008	0.000388316	0.00635912
VPS35	ENSG00000069329.15	chr16	1.12916	0.000544811	0.00845523
PDLIM7	ENSG00000196923.13	chr5	1.12742	0.000498924	0.00785569
RCN2	ENSG00000117906.13	chr15	1.12435	0.00025081	0.00437125
MTURN	ENSG00000180354.15	chr7	1.12394	0.000660232	0.00996046
EMX2	ENSG00000170370.11	chr10	1.12336	0.000298695	0.00509143
ANKRD52	ENSG00000139645.9	chr12	1.12234	0.000211605	0.00377178
PHLPP2	ENSG00000040199.18	chr16	1.12061	0.000630004	0.00956661
CYCS	ENSG00000172115.8	chr7	1.12045	0.000341951	0.00571102
BBS7	ENSG00000138686.9	chr4	1.11989	0.000374278	0.00616547
VKORC1L1	ENSG00000196715.5	chr7	1.11967	0.00011352	0.00218811
ALDH9A1	ENSG00000143149.12	chr1	1.11879	0.000502527	0.00790501
PRRX2	ENSG00000167157.10	chr9	1.11865	0.000133258	0.0025053
ESYT1	ENSG00000139641.12	chr12	1.11796	0.00057111	0.00877794
PRPF4	ENSG00000136875.12	chr9	1.11736	0.000356447	0.00591398
ZCCHC8	ENSG00000033030.13	chr12	1.11643	0.000260373	0.00451352
NTNG1	ENSG00000162631.18	chr1	1.11616	0.000605617	0.00924953
CARS2	ENSG00000134905.16	chr13	1.11114	0.000162069	0.00298042
FBL	ENSG00000105202.7	chr19	1.10982	0.00058401	0.00896198
S100PBP	ENSG00000116497.17	chr1	1.10863	0.000269761	0.00465119
CCNC	ENSG00000112237.12	chr6	1.10804	0.000415554	0.00673673
SNX30	ENSG00000148158.16	chr9	1.10766	0.000257474	0.0044686
CCSER2	ENSG00000107771.15	chr10	1.1063	0.000346765	0.00577481
MESDC2	ENSG00000117899.10	chr15	1.10427	0.000475485	0.00755219
KCTD9	ENSG00000104756.15	chr8	1.10319	0.000261002	0.00452173
TMED7	ENSG00000134970.13	chr5	1.1025	0.000394774	0.00645394
PPIP5K2	ENSG00000145725.19	chr5	1.09633	0.000272661	0.00469147
DEGS1	ENSG00000143753.12	chr1	1.09468	0.000347747	0.0057895
CEP120	ENSG00000168944.15	chr5	1.09194	0.000362717	0.00599744
FGFRL1	ENSG00000127418.14	chr4	1.09064	0.000210248	0.00375105
TMCO3	ENSG00000150403.17	chr13	1.09017	0.000210165	0.00375072
CREB3	ENSG00000107175.11	chr9	1.0869	0.000273908	0.00470876
HLTF	ENSG00000071794.15	chr3	1.08646	0.000421229	0.00680971
TCHP	ENSG00000139437.17	chr12	1.08637	0.000384243	0.00630487
RBMS3	ENSG00000144642.21	chr3	1.0831	0.000254937	0.00443285
STK38	ENSG00000112079.8	chr6	1.08291	0.000279486	0.00479614
PLXNA2	ENSG00000076356.6	chr1	1.08207	0.000386354	0.00633772
PIP4K2A	ENSG00000150867.13	chr10	1.08205	0.000192493	0.0034641
TMEM2	ENSG00000135048.13	chr9	1.08045	0.000215103	0.00382366
CNST	ENSG00000162852.13	chr1	1.07942	0.000352585	0.00585996
FIBP	ENSG00000172500.12	chr11	1.07645	0.000380441	0.00624777
MEX3D	ENSG00000181588.16	chr19	1.07388	0.000412983	0.00670255
SGPP1	ENSG00000126821.7	chr14	1.07284	0.000271492	0.00467416
RCC1	ENSG00000180198.15	chr1	1.07282	0.000271258	0.0046729
FBXL3	ENSG00000005812.10	chr13	1.07168	0.000212124	0.00377871
RABGGTB	ENSG00000137955.15	chr1	1.07049	0.000372107	0.00613348
FAM171A1	ENSG00000148468.16	chr10	1.06994	0.00038338	0.00629427
CHORDC1	ENSG00000110172.11	chr11	1.06867	0.00033767	0.00564929
CHD1L	ENSG00000131778.17	chr1	1.06851	0.000342504	0.00571697
PCNT	ENSG00000160299.16	chr21	1.06621	0.00024731	0.00431155
MTMR6	ENSG00000139505.11	chr13	1.06561	0.000323284	0.00543681
SNHG16	ENSG00000163597.14	chr17	1.06467	0.000523743	0.00818441
CTTNBP2NL	ENSG00000143079.14	chr1	1.06444	0.00062095	0.00944642
RANBP6	ENSG00000137040.9	chr9	1.06311	0.000571319	0.00877883
PI4K2B	ENSG00000038210.12	chr4	1.0579	0.000430248	0.00692285
CEP57	ENSG00000166037.10	chr11	1.05539	0.000275242	0.00472627
EDIL3	ENSG00000164176.12	chr5	1.05537	0.000596649	0.00912697
PHTF2	ENSG00000006576.16	chr7	1.05176	0.000652014	0.00985441
KCTD10	ENSG00000110906.12	chr12	1.05153	0.000357156	0.00592237
LMF2	ENSG00000100258.17	chr22	1.05085	0.000470833	0.00748241
NUDT15	ENSG00000136159.3	chr13	1.05063	0.000596009	0.00911958
MTMR2	ENSG00000087053.18	chr11	1.04729	0.000490573	0.00774099
RBBP7	ENSG00000102054.17	chrX	1.03744	0.000476907	0.00757064
C2orf69	ENSG00000178074.5	chr2	1.03654	0.000523283	0.00818372
HPRT1	ENSG00000165704.14	chrX	1.03216	0.000484478	0.00766358
PTPN9	ENSG00000169410.9	chr15	1.02818	0.000610243	0.00931038
PHACTR2	ENSG00000112419.14	chr6	1.02597	0.000536552	0.0083485
DPH3	ENSG00000154813.9	chr3	1.02565	0.000546033	0.00847103
MAPK9	ENSG00000050748.17	chr5	1.02395	0.000367946	0.00607525
POLE3	ENSG00000148229.12	chr9	1.01796	0.000408962	0.00664843
VIMP	ENSG00000131871.14	chr15	1.0174	0.000360938	0.00597483
ANKLE2	ENSG00000176915.14	chr12	1.01585	0.000540149	0.00839546
IPO9	ENSG00000198700.9	chr1	1.01	0.000613204	0.00934596
BFAR	ENSG00000103429.10	chr16	1.00707	0.000447743	0.00715661
ANKRD40	ENSG00000154945.6	chr17	1.00443	0.000511577	0.00801261
PRKAB2	ENSG00000131791.7	chr1	0.999333	0.000632409	0.00959559
TMEM165	ENSG00000134851.12	chr4	0.997837	0.000591347	0.00905854
SEC61G	ENSG00000132432.13	chr7	0.993107	0.000526953	0.00822339
RAP1GDS1	ENSG00000138698.14	chr4	0.990761	0.000523891	0.00818441
FUT8	ENSG00000033170.16	chr14	0.976104	0.000581606	0.00892744
