# Supplementary material for: Transcription factor induced conversion of human fibroblasts towards the hair cell lineage
Source: PLoS One. 2018 Jul 6;13(7):e0200210. doi: 10.1371/journal.pone.0200210 (PMC6034836; doi:10.1371/journal.pone.0200210)
Supplement: S3 Table — (XLSX) [file pone.0200210.s003.xlsx]

## Sheet: Hoja1
Genes upregulated in fibroblasts transduced with GPA and treated with RA and EGF related to inner ear development and sensory perception of sound (P-value<0,01 FC>2)
Gene symbol	Gene description	EnsemblId	Chr	logFC	PValue	padj
ATOH1	Protein atonal homolog 1	ENSG00000172238.4	chr4	-23.1115	7.92557e-31	3.35749e-28
POU4F3	POU domain, class 4, transcription factor 3	ENSG00000091010.4	chr5	-13.2487	6.26294e-79	1.81741e-74
CLIC5	Chloride intracellular channel protein 5	ENSG00000112782.15	chr6	-11.5089	5.81945e-12	4.50324e-10
USH1G	Usher syndrome type-1G protein	ENSG00000182040.8	chr17	-11.3503	7.52195e-18	1.14882e-15
ESPN	Espin	ENSG00000187017.15	chr1	-10.5417	1.00447e-30	4.19397e-28
MYO7A	Unconventional myosin-VIIa	ENSG00000137474.19	chr11	-9.12779	1.10331e-34	6.2777e-32
CDH23	Cadherin-23	ENSG00000107736.19	chr10	-8.25753	2.55808e-07	9.28475e-06
POU4F2	POU domain, class 4, transcription factor 2	ENSG00000151615.3	chr4	-8.22932	5.14293e-07	1.75887e-05
FGF9	Fibroblast growth factor 9	ENSG00000102678.6	chr13	-7.7577	6.48971e-06	0.00017301
USH1C	Harmonin	ENSG00000006611.15	chr11	-7.42191	0.000131811	0.00248213
LOXHD1	Lipoxygenase homology domain-containing protein 1	ENSG00000167210.16	chr18	-7.22106	5.44387e-05	0.00115944
JAG2	Protein jagged-2	ENSG00000184916.8	chr14	-6.77348	2.89063e-15	3.40982e-13
AC010980.2	Paired box protein Pax-3	ENSG00000237732.9	chr2	-6.77313	0.000476475	0.00756584
ICAM1	Intercellular adhesion molecule 1	ENSG00000090339.8	chr19	-6.59187	2.32092e-22	5.3452e-20
NDP	Norrin	ENSG00000124479.8	chrX	-4.8313	1.23329e-07	4.80726e-06
BMP2	Bone morphogenetic protein 2	ENSG00000125845.6	chr20	-4.49443	5.58218e-22	1.23184e-19
STOX1	Storkhead-box protein 1	ENSG00000165730.14	chr10	-4.34722	1.41212e-07	5.44914e-06
PDZD7	PDZ domain-containing protein 7	ENSG00000186862.17	chr10	-4.30667	2.14794e-07	7.9452e-06
SLC26A4	Pendrin	ENSG00000091137.11	chr7	-4.21197	1.03022e-07	4.07295e-06
MAFB	Transcription factor MafB	ENSG00000204103.3	chr20	-4.19667	4.87876e-31	2.11305e-28
TGFB3	Transforming growth factor beta-3	ENSG00000119699.7	chr14	-4.19151	1.64666e-22	3.90069e-20
SOX9	Transcription factor SOX-9	ENSG00000125398.5	chr17	-4.15298	6.87409e-33	3.53055e-30
MYO15A	Unconventional myosin-XV	ENSG00000091536.16	chr17	-3.69042	1.04148e-08	4.93423e-07
MCOLN3	Mucolipin-3	ENSG00000055732.12	chr1	-3.61106	1.05198e-06	3.40132e-05
TSHR	Thyrotropin receptor	ENSG00000165409.16	chr14	-3.49291	0.00055732	0.00862129
UCN	Urocortin	ENSG00000163794.6	chr2	-3.24303	0.000159267	0.00293533
MBP	Myelin basic protein	ENSG00000197971.14	chr18	-2.95993	1.93704e-13	1.85206e-11
TGFB2	Transforming growth factor beta 2	ENSG00000092969.11	chr1	-2.95229	5.56395e-11	3.77679e-09
CELSR1	Cadherin EGF LAG seven-pass G-type receptor 1	ENSG00000075275.16	chr22	-2.94227	6.98168e-07	2.33677e-05
NR4A3	Nuclear receptor subfamily 4 group A member 3	ENSG00000119508.17	chr9	-2.88266	1.8135e-10	1.13661e-08
PROX1	Prospero homeobox protein 1	ENSG00000117707.15	chr1	-2.85262	2.25339e-05	0.000532275
WHRN	Whirlin	ENSG00000095397.13	chr9	-2.57706	3.30487e-08	1.41972e-06
BMP4	Bone morphogenetic protein 4	ENSG00000125378.15	chr14	-2.55225	0.000375809	0.00618397
NTN1	Netrin-1	ENSG00000065320.8	chr17	-2.52743	1.01458e-05	0.000259961
TCAP	Telethonin	ENSG00000173991.5	chr17	-2.47672	0.00016013	0.00294843
NTRK3	NT-3 growth factor receptor	ENSG00000140538.16	chr15	-2.42206	7.30114e-05	0.00149519
CHD7	Chromodomain helicase domain binding protein 7	ENSG00000171316.11	chr8	-2.37337	1.68322e-07	6.38908e-06
LRIG1	Leucine-rich repeats and immunoglobulin-like domains protein 1	ENSG00000144749.13	chr3	-2.34668	1.2505e-11	9.25708e-10
SLC9A3R1	Na(+)/H(+) exchange regulatory cofactor NHE-RF1	ENSG00000109062.10	chr17	-2.34659	1.90447e-07	7.12636e-06
BCR	Breakpoint cluster region protein	ENSG00000186716.19	chr22	-2.28277	2.11585e-13	1.99996e-11
MAF	Transcription factor Maf	ENSG00000178573.6	chr16	-2.16074	0.000273995	0.00470886
SLC25A27	Mitochondrial uncoupling protein 4	ENSG00000153291.15	chr6	-2.08302	0.000352558	0.00585996
DCHS1	Protocadherin-16	ENSG00000166341.7	chr11	-1.99775	3.00148e-09	1.56231e-07
EPHB2	Ephrin type-B receptor 2	ENSG00000133216.16	chr1	-1.95756	1.60605e-05	0.000392629
TPRN	Taperin	ENSG00000176058.11	chr9	-1.9441	4.98934e-05	0.00107207
EPS8L2	Epidermal growth factor receptor kinase substrate 8-like protein 2	ENSG00000177106.14	chr11	-1.92891	1.22874e-05	0.000308179
SOBP	Sine oculis binding protein homolog	ENSG00000112320.11	chr6	-1.91786	1.86157e-05	0.000448486
DVL1	Segment polarity protein dishevelled homolog DVL-1	ENSG00000107404.18	chr1	-1.58007	0.000204596	0.00365695
INSIG1	Insulin-induced gene 1 protein	ENSG00000186480.12	chr7	-1.57967	3.03188e-05	0.000691671
JAG1	Protein jagged-1	ENSG00000101384.11	chr20	-1.47848	3.64079e-06	0.000104192
USP53	Inactive ubiquitin carboxyl-terminal hydrolase 53	ENSG00000145390.11	chr4	-1.39635	1.4877e-06	4.65941e-05
SCRIB	Protein scribble homolog	ENSG00000180900.17	chr8	-1.34912	0.000196123	0.0035207
TBX1	T-box transcription factor TBX1	ENSG00000184058.12	chr22	-1.27373	0.000185316	0.00334739
WFS1	Wolframin	ENSG00000109501.13	chr4	-1.04713	0.000305761	0.00518873
